# Supplementary material for: Extracellular Vesicles From Schistosoma mansoni Adult Worms Stimulate IL‐10 Release by B Cells
Source: Parasite Immunol. 2025 Sep 7;47(9):e70023. doi: 10.1111/pim.70023 (PMC12415506; doi:10.1111/pim.70023)
Supplement: Supplementary file 1 — Data S1: pim70023‐sup‐0001‐DataS1.xlsx. [file PIM-47-e70023-s002.xlsx]

## Sheet: AW ES Fraction 1 PD results
Checked	Protein FDR Confidence: Combined	Master	Accession	Description	Exp. q-value: Combined	Sum PEP Score	Coverage [%]	# Peptides	# PSMs	# Unique Peptides	# AAs	MW [kDa]	calc. pI	Score Mascot: Mascot	# Peptides (by Search Engine): Mascot	# Protein Groups	Modifications
FALSE	High	Master Protein	A0A3Q0KD88	Paramyosin OS=Schistosoma mansoni OX=6183 PE=3 SV=1	0	53.842	31	25	61	25	866	100.5	5.38	1637	25	1
FALSE	High	Master Protein	A0A3Q0KIL4	Myosin heavy chain OS=Schistosoma mansoni OX=6183 PE=3 SV=1	0	22.742	5	8	11	8	1946	222.8	5.72	386	8	1
FALSE	High	Master Protein	A0A3Q0KHG3	Putative heat shock protein OS=Schistosoma mansoni OX=6183 PE=3 SV=1	0	14.892	13	8	14	8	718	82.3	5.03	426	8	1
FALSE	High	Master Protein	P53471	Actin-2 OS=Schistosoma mansoni OX=6183 PE=2 SV=1	0	21.749	22	8	45	2	376	41.7	5.48	1494	8	1	Acetyl [N-Term]
FALSE	High	Master Protein	A0A5K4FDL1	Uncharacterized protein OS=Schistosoma mansoni OX=6183 PE=4 SV=1	0	16.17	2	7	9	7	4331	481.6	5.73	285	7	1
FALSE	High	Master Protein	Q26607	Surface protein (Fragment) OS=Schistosoma mansoni OX=6183 PE=2 SV=1	0	12.988	6	7	12	7	1679	189.2	5.08	416	7	1
FALSE	High	Master Protein	Q9U491	14-3-3 epsilon OS=Schistosoma mansoni OX=6183 PE=2 SV=1	0	14.599	25	6	14	6	249	28.7	4.94	372	6	1
FALSE	High	Master Protein	Q26540	14-3-3 protein homolog 1 OS=Schistosoma mansoni OX=6183 PE=2 SV=1	0	14.119	32	6	12	5	252	28.4	4.89	496	6	1
FALSE	High	Master Protein	A0A5K4F8N6	Tetraspanin OS=Schistosoma mansoni OX=6183 PE=3 SV=1	0	8.213	15	4	31	4	219	23.8	7.68	602	4	1
FALSE	High	Master Protein	A0A3Q0KH21	Pyruvate kinase OS=Schistosoma mansoni OX=6183 PE=3 SV=1	0	6.766	7	4	8	4	561	61.7	6.98	153	4	1
FALSE	High	Master Protein	Q27877	Enolase OS=Schistosoma mansoni OX=6183 GN=ENO PE=2 SV=1	0	6.024	9	4	11	4	434	47	6.62	300	4	1	Acetyl [N-Term]
FALSE	High	Master Protein	A0A5K4F3U4	Uncharacterized protein OS=Schistosoma mansoni OX=6183 PE=3 SV=1	0	8.347	8	4	7	4	627	69.3	5.82	194	4	1
FALSE	High	Master Protein	A0A5K4ELN3	Titin, putative OS=Schistosoma mansoni OX=6183 PE=3 SV=1	0	5.94	1	4	5	4	6393	705.4	5.99	94	4	1
FALSE	High	Master Protein	G4LUI7	14-3-3 protein, putative OS=Schistosoma mansoni OX=6183 PE=3 SV=1	0	7.116	16	4	5	3	251	28.2	4.88	157	4	1
FALSE	High	Master Protein	D7R925	Alkaline phosphatase OS=Schistosoma mansoni OX=6183 GN=AP PE=2 SV=1	0	5.433	7	3	4	3	536	59.3	6.37	171	3	1
FALSE	High	Master Protein	G4LWI3	Aldehyde dehydrogenase,putative OS=Schistosoma mansoni OX=6183 PE=3 SV=1	0	5.406	7	3	8	3	491	53.7	6.06	336	3	1
FALSE	High	Master Protein	A0A5K4FAQ2	Uncharacterized protein OS=Schistosoma mansoni OX=6183 PE=3 SV=1	0	5.136	16	3	5	3	211	23.8	7.08	123	3	1
FALSE	High	Master Protein	G4VIJ1	Putative gelsolin OS=Schistosoma mansoni OX=6183 PE=3 SV=1	0	4.237	9	3	3	3	364	41.7	5.8	57	3	1
FALSE	High	Master Protein	A0A5K4F3I6	Uncharacterized protein OS=Schistosoma mansoni OX=6183 PE=4 SV=1	0	3.961	1	3	3	3	2846	319.3	5.05	57	3	1
FALSE	High	Master Protein	A0A5K4FE41	RNase H domain-containing protein OS=Schistosoma mansoni OX=6183 PE=3 SV=1	0	3.835	4	3	3	3	772	85.2	6	78	3	1
FALSE	High	Master Protein	G4VS95	Putative tetraspanin OS=Schistosoma mansoni OX=6183 PE=3 SV=1	0	4.57	9	2	2	2	270	31	7.91	80	2	1
FALSE	High	Master Protein	G4V6X1	Sh3 domain grb2-like protein B1 (Endophilin B1) OS=Schistosoma mansoni OX=6183 PE=4 SV=1	0	4.047	10	2	2	2	248	28.3	8.37	97	2	1
FALSE	High	Master Protein	A0A5K4F4U5	Uncharacterized protein OS=Schistosoma mansoni OX=6183 PE=4 SV=1	0	3.682	1	2	2	2	3972	448.8	5.16	59	2	1
FALSE	High	Master Protein	A0A5K4EGB2	Putative sm29; Sm29 OS=Schistosoma mansoni OX=6183 PE=4 SV=1	0	3.408	18	2	3	2	111	12.5	8.24	141	2	1
FALSE	High	Master Protein	G4VQZ5	L-lactate dehydrogenase OS=Schistosoma mansoni OX=6183 PE=3 SV=1	0	3.382	6	2	5	2	332	35.9	7.68	205	2	1
FALSE	High	Master Protein	A0A3Q0KEJ8	Fimbrin, putative OS=Schistosoma mansoni OX=6183 PE=4 SV=1	0	3.201	4	2	3	2	651	74.1	6.86	51	2	1
FALSE	High	Master Protein	A0A3Q0KGI5	Transketolase OS=Schistosoma mansoni OX=6183 PE=4 SV=1	0	2.962	3	2	2	2	621	66.7	7.06	62	2	1
FALSE	High	Master Protein	P14202	Tegument antigen OS=Schistosoma mansoni OX=6183 GN=A12 PE=2 SV=1	0	2.906	13	2	3	2	190	22.6	7.03	88	2	1
FALSE	High	Master Protein	Q7YTA4	ATP-diphosphohydrolase 1 OS=Schistosoma mansoni OX=6183 GN=ATPDase1 PE=2 SV=1	0	2.157	4	2	2	2	544	61.3	9	47	2	1
FALSE	High	Master Protein	G4V6B9	Triosephosphate isomerase OS=Schistosoma mansoni OX=6183 PE=3 SV=1	0	6.129	10	2	2	2	253	28.1	7.74	109	2	1
FALSE	High	Master Protein	A0A5K4FA09	EF-hand domain-containing protein OS=Schistosoma mansoni OX=6183 PE=4 SV=1	0	4.7	10	2	2	2	259	30.7	6.99	69	2	1
FALSE	High	Master Protein	A0A5K4F5G0	Uncharacterized protein OS=Schistosoma mansoni OX=6183 PE=4 SV=1	0	3.575	5	2	2	2	874	97.4	5.29	72	2	1
FALSE	High	Master Protein	Q26606	Serpin (Fragment) OS=Schistosoma mansoni OX=6183 GN=SPI PE=2 SV=1	0	3.008	5	2	3	2	379	42.9	5.6	104	2	1
FALSE	High	Master Protein	A0A3Q0KKZ7	Uncharacterized protein OS=Schistosoma mansoni OX=6183 PE=4 SV=1	0	3.004	5	2	2	2	1515	169.4	5.05	55	2	1
FALSE	High	Master Protein	A0A3Q0KHR2	WD-repeat protein, putative OS=Schistosoma mansoni OX=6183 PE=4 SV=1	0	2.591	3	2	3	2	620	67.4	7.71	34	2	1
FALSE	High	Master Protein	P41759	Phosphoglycerate kinase OS=Schistosoma mansoni OX=6183 GN=PGK PE=1 SV=1	0	2.391	6	2	2	2	416	44.5	7.28	42	2	1
FALSE	High	Master Protein	G4VJD5	Phosphoglycerate mutase OS=Schistosoma mansoni OX=6183 PE=3 SV=1	0	1.997	7	2	2	2	250	28.4	7.9	23	2	1

## Sheet: AW ES Fraction 7 PD results
Checked	Protein FDR Confidence: Combined	Master	Accession	Description	Exp. q-value: Combined	Sum PEP Score	Coverage [%]	# Peptides	# PSMs	# Unique Peptides	# AAs	MW [kDa]	calc. pI	Score Mascot: Mascot	# Peptides (by Search Engine): Mascot	# Protein Groups	Modifications
FALSE	High	Master Protein	P53442	Fructose-bisphosphate aldolase OS=Schistosoma mansoni OX=6183 PE=2 SV=1	0	91.452	51	20	228	20	363	39.6	7.75	8092	20	1
FALSE	High	Master Protein	A0A3Q0KHG3	Putative heat shock protein OS=Schistosoma mansoni OX=6183 PE=3 SV=1	0	73.826	31	20	80	19	718	82.3	5.03	2471	20	1
FALSE	High	Master Protein	Q27877	Enolase OS=Schistosoma mansoni OX=6183 GN=ENO PE=2 SV=1	0	68.521	50	18	142	18	434	47	6.62	4286	18	1	Acetyl [N-Term]
FALSE	High	Master Protein	Q9U491	14-3-3 epsilon OS=Schistosoma mansoni OX=6183 PE=2 SV=1	0	58.313	55	16	95	14	249	28.7	4.94	2787	16	1
FALSE	High	Master Protein	Q26540	14-3-3 protein homolog 1 OS=Schistosoma mansoni OX=6183 PE=2 SV=1	0	59.231	56	14	96	9	252	28.4	4.89	4318	14	1	Acetyl [N-Term]
FALSE	High	Master Protein	G4VND1	Putative merlin/moesin/ezrin/radixin OS=Schistosoma mansoni OX=6183 PE=4 SV=1	0	51.854	26	13	28	13	543	63.6	6.13	709	13	1
FALSE	High	Master Protein	P53471	Actin-2 OS=Schistosoma mansoni OX=6183 PE=2 SV=1	0	68.291	37	13	129	2	376	41.7	5.48	3988	13	1	Acetyl [N-Term]
FALSE	High	Master Protein	G4VPH5	Glucose-6-phosphate isomerase OS=Schistosoma mansoni OX=6183 PE=3 SV=1	0	53.932	20	11	83	11	545	61	7.75	1637	11	1	Acetyl [N-Term]
FALSE	High	Master Protein	A0A5K4F8H0	Uncharacterized protein OS=Schistosoma mansoni OX=6183 PE=3 SV=1	0	42.288	5	11	23	11	2413	279.6	5.22	774	11	1
FALSE	High	Master Protein	G4LYU6	Serpin, putative OS=Schistosoma mansoni OX=6183 PE=3 SV=1	0	35.813	26	11	50	11	406	46	6.09	1029	11	1
FALSE	High	Master Protein	G4LUI7	14-3-3 protein, putative OS=Schistosoma mansoni OX=6183 PE=3 SV=1	0	49.802	44	11	69	6	251	28.2	4.88	2985	11	1
FALSE	High	Master Protein	G4VG40	Dipeptidyl peptidase 3 OS=Schistosoma mansoni OX=6183 PE=3 SV=1	0	40.779	17	10	32	10	725	81.8	5.66	1288	10	1
FALSE	High	Master Protein	A0A5K4F8X9	Tr-type G domain-containing protein OS=Schistosoma mansoni OX=6183 PE=3 SV=1	0	35.666	14	10	23	10	850	94.6	6.87	497	10	1
FALSE	High	Master Protein	A0A3Q0KDW8	Calreticulin OS=Schistosoma mansoni OX=6183 PE=3 SV=1	0	33.316	27	10	81	10	393	45.3	4.83	2347	10	1
FALSE	High	Master Protein	G4VFC2	Protein disulfide-isomerase OS=Schistosoma mansoni OX=6183 PE=3 SV=1	0	22.497	17	10	33	10	484	54.3	6.74	454	10	1
FALSE	High	Master Protein	G4VQZ5	L-lactate dehydrogenase OS=Schistosoma mansoni OX=6183 PE=3 SV=1	0	34.672	29	9	55	9	332	35.9	7.68	1260	9	1	Acetyl [N-Term]
FALSE	High	Master Protein	P16641	Taurocyamine kinase OS=Schistosoma mansoni OX=6183 GN=Smp_194770 PE=1 SV=3	0	25.166	12	9	13	9	746	83.8	8	336	9	1
FALSE	High	Master Protein	G4V6B9	Triosephosphate isomerase OS=Schistosoma mansoni OX=6183 PE=3 SV=1	0	39.307	33	9	91	9	253	28.1	7.74	3179	9	1
FALSE	High	Master Protein	G4VIJ1	Putative gelsolin OS=Schistosoma mansoni OX=6183 PE=3 SV=1	0	37.204	29	9	60	9	364	41.7	5.8	1845	9	1
FALSE	High	Master Protein	G4LZK0	Transaldolase OS=Schistosoma mansoni OX=6183 PE=3 SV=1	0	32.477	27	9	50	9	331	37.7	6.25	1420	9	1	Acetyl [N-Term]
FALSE	High	Master Protein	P41759	Phosphoglycerate kinase OS=Schistosoma mansoni OX=6183 GN=PGK PE=1 SV=1	0	24.93	22	9	31	9	416	44.5	7.28	687	9	1
FALSE	High	Master Protein	A0A5K4F8U1	Glutathione transferase OS=Schistosoma mansoni OX=6183 PE=3 SV=1	0	31.721	38	9	37	8	218	25.3	7.36	1101	9	1
FALSE	High	Master Protein	G4V6X1	Sh3 domain grb2-like protein B1 (Endophilin B1) OS=Schistosoma mansoni OX=6183 PE=4 SV=1	0	37.606	32	8	21	8	248	28.3	8.37	749	8	1
FALSE	High	Master Protein	G4V7Z7	Malate dehydrogenase OS=Schistosoma mansoni OX=6183 PE=3 SV=1	0	32.097	28	8	17	8	329	36.2	7.17	583	8	1
FALSE	High	Master Protein	A0A3Q0KVG2	Inorganic diphosphatase OS=Schistosoma mansoni OX=6183 PE=3 SV=1	0	35.299	30	8	16	8	307	34.9	6.54	586	8	1
FALSE	High	Master Protein	G4LWW0	14-3-3 protein, putative OS=Schistosoma mansoni OX=6183 PE=3 SV=1	0	27.518	32	8	23	8	246	27.9	5.07	832	8	1	Acetyl [N-Term]
FALSE	High	Master Protein	Q95W36	14-3-3 epsilon 2 OS=Schistosoma mansoni OX=6183 PE=2 SV=1	0	28.488	33	8	18	6	249	28.4	5.29	478	8	1
FALSE	High	Master Protein	G4V721	Phosphoenolpyruvate carboxykinase (GTP) OS=Schistosoma mansoni OX=6183 PE=3 SV=1	0	20.412	12	7	10	7	626	70.3	6.9	265	7	1
FALSE	High	Master Protein	G4LWI3	Aldehyde dehydrogenase,putative OS=Schistosoma mansoni OX=6183 PE=3 SV=1	0	37.26	19	7	49	7	491	53.7	6.06	2133	7	1
FALSE	High	Master Protein	G4VJD5	Phosphoglycerate mutase OS=Schistosoma mansoni OX=6183 PE=3 SV=1	0	20.699	31	7	30	7	250	28.4	7.9	726	7	1
FALSE	High	Master Protein	P14202	Tegument antigen OS=Schistosoma mansoni OX=6183 GN=A12 PE=2 SV=1	0	26.671	31	6	20	6	190	22.6	7.03	600	6	1
FALSE	High	Master Protein	G4M023	Leukotriene A4 hydrolase (M01 family) OS=Schistosoma mansoni OX=6183 PE=3 SV=1	0	14.852	10	6	12	6	620	70.9	6.14	172	6	1
FALSE	High	Master Protein	G4LXS0	Aldo-keto reductase, putative OS=Schistosoma mansoni OX=6183 PE=4 SV=1	0	13.359	15	6	9	6	310	35.5	7.77	279	6	1
FALSE	High	Master Protein	G4LV34	Camp-dependent protein kinase type II-alpha regulatory subunit, putative OS=Schistosoma mansoni OX=6183 PE=3 SV=1	0	31.29	17	6	23	6	378	43	5.21	547	6	1
FALSE	High	Master Protein	A0A5K4EZY6	Uncharacterized protein OS=Schistosoma mansoni OX=6183 PE=3 SV=1	0	27.428	10	6	18	6	758	86.8	5.48	508	6	1
FALSE	High	Master Protein	G4VBJ0	Malate dehydrogenase OS=Schistosoma mansoni OX=6183 PE=3 SV=1	0	20.32	16	6	11	6	341	36.3	8.43	414	6	1
FALSE	High	Master Protein	P29498	14 kDa fatty acid-binding protein OS=Schistosoma mansoni OX=6183 PE=1 SV=1	0	13.742	35	5	7	5	133	14.8	8.1	123	5	1
FALSE	High	Master Protein	G4VD59	Peptidylprolyl isomerase OS=Schistosoma mansoni OX=6183 PE=4 SV=1	0	18.727	14	5	26	5	430	48.1	5.74	747	5	1
FALSE	High	Master Protein	G4M1D8	Glutathione transferase OS=Schistosoma mansoni OX=6183 PE=3 SV=1	0	17.283	18	5	13	5	241	27.5	6.24	218	5	1
FALSE	High	Master Protein	C4QFX9	Heat shock protein 70 (Hsp70)-4, putative OS=Schistosoma mansoni OX=6183 PE=3 SV=1	0	17.26	7	5	7	5	847	94.4	5.6	239	5	1
FALSE	High	Master Protein	G4VK76	Rho GDP-dissociation inhibitor-related OS=Schistosoma mansoni OX=6183 PE=3 SV=1	0	14.594	24	5	6	5	200	23	5.16	170	5	1	Acetyl [N-Term]
FALSE	High	Master Protein	Q6WVP6	Arginase OS=Schistosoma mansoni OX=6183 PE=1 SV=1	0	13.568	14	5	10	5	364	39.9	6.11	198	5	1
FALSE	High	Master Protein	G4VGQ7	Putative troponin I OS=Schistosoma mansoni OX=6183 PE=4 SV=1	0	12.189	19	5	10	5	222	26.3	9.45	221	5	1
FALSE	High	Master Protein	G4V5I4	Glyceraldehyde-3-phosphate dehydrogenase OS=Schistosoma mansoni OX=6183 PE=3 SV=1	0	15.034	17	4	5	4	327	35.2	8.46	202	4	1
FALSE	High	Master Protein	P91804	Sm 20.8 OS=Schistosoma mansoni OX=6183 GN=Sm 20.8 PE=2 SV=1	0	12.588	16	4	5	4	181	20.8	7.44	189	4	1
FALSE	High	Master Protein	G4VC25	Rab GDP dissociation inhibitor OS=Schistosoma mansoni OX=6183 PE=3 SV=1	0	12.552	11	4	4	4	447	50.2	6.71	142	4	1	Acetyl [N-Term]
FALSE	High	Master Protein	A0A3Q0KEJ8	Fimbrin, putative OS=Schistosoma mansoni OX=6183 PE=4 SV=1	0	11.841	8	4	9	4	651	74.1	6.86	243	4	1
FALSE	High	Master Protein	E9LZR7	Calmodulin OS=Schistosoma mansoni OX=6183 PE=2 SV=1	0	15.427	36	4	37	4	149	16.8	4.27	1070	4	1	Acetyl [N-Term]
FALSE	High	Master Protein	A0A5K4EE63	Translationally-controlled tumor protein homolog OS=Schistosoma mansoni OX=6183 PE=3 SV=1	0	12.172	26	4	5	4	158	18.1	5.08	199	4	1
FALSE	High	Master Protein	A0A5K4FE41	RNase H domain-containing protein OS=Schistosoma mansoni OX=6183 PE=3 SV=1	0	12.083	6	4	9	4	772	85.2	6	230	4	1
FALSE	High	Master Protein	A0A3Q0KGI5	Transketolase OS=Schistosoma mansoni OX=6183 PE=4 SV=1	0	8.271	6	3	7	3	621	66.7	7.06	262	3	1	Acetyl [N-Term]
FALSE	High	Master Protein	P32070	Antigen Sm21.7 OS=Schistosoma mansoni OX=6183 GN=SM21.7 PE=2 SV=1	0	6.917	13	3	5	3	184	21.7	7.37	65	3	1
FALSE	High	Master Protein	A0A3Q0KUT1	Dynein light chain OS=Schistosoma mansoni OX=6183 PE=3 SV=1	0	13.144	43	3	3	3	89	10.2	7.33	137	3	1
FALSE	High	Master Protein	A0A5K4EZE2	Troponin t, invertebrate, putative OS=Schistosoma mansoni OX=6183 PE=3 SV=1	0	12.787	10	3	13	3	329	39	5.85	307	3	1
FALSE	High	Master Protein	A0A5K4ELB7	Bravo_FIGEY domain-containing protein OS=Schistosoma mansoni OX=6183 PE=4 SV=1	0	10.45	4	3	3	3	940	105.8	5.27	102	3	1
FALSE	High	Master Protein	A0A3Q0KJ78	Nucleoside diphosphate kinase OS=Schistosoma mansoni OX=6183 PE=3 SV=1	0	6.707	19	3	10	3	143	16.1	7.9	261	3	1
FALSE	High	Master Protein	G4LVI8	Adenylyl cyclase-associated protein OS=Schistosoma mansoni OX=6183 PE=3 SV=1	0	6.239	8	3	9	3	478	52.7	7.75	168	3	1
FALSE	High	Master Protein	A0A3Q0KE53	Proteasome subunit alpha type OS=Schistosoma mansoni OX=6183 PE=3 SV=1	0	6.017	12	3	3	3	254	28.2	5.49	72	3	1
FALSE	High	Master Protein	A0A3Q0KJ07	Xaa-Pro dipeptidase (M24 family) OS=Schistosoma mansoni OX=6183 PE=4 SV=1	0	9.819	7	2	5	2	503	56.4	6.52	249	2	1
FALSE	High	Master Protein	A0A5K4EXQ4	SPRY domain containing protein OS=Schistosoma mansoni OX=6183 PE=4 SV=1	0	6.676	2	2	2	2	1139	128.3	7.18	99	2	1
FALSE	High	Master Protein	G4M0P7	Vesicle-fusing ATPase OS=Schistosoma mansoni OX=6183 PE=4 SV=1	0	4.096	3	2	2	2	803	88.8	5.77	43	2	1
FALSE	High	Master Protein	G4LUS0	Calponin OS=Schistosoma mansoni OX=6183 PE=3 SV=1	0	3.164	5	2	2	2	361	38.3	8.91	35	2	1
FALSE	High	Master Protein	A0A3Q0KH21	Pyruvate kinase OS=Schistosoma mansoni OX=6183 PE=3 SV=1	0	2.257	3	2	3	2	561	61.7	6.98	31	2	1
FALSE	High	Master Protein	A0A3Q0KP48	H(+)-transporting two-sector ATPase OS=Schistosoma mansoni OX=6183 PE=3 SV=1	0	16.318	5	2	3	2	620	68.7	5.55	173	2	1
FALSE	High	Master Protein	G4VDD2	Eukaryotic translation initiation factor 5A OS=Schistosoma mansoni OX=6183 PE=3 SV=1	0	9.836	21	2	3	2	160	17.7	5.64	184	2	1	Acetyl [N-Term]
FALSE	High	Master Protein	G4VDR4	Family C56 non-peptidase homologue (C56 family) OS=Schistosoma mansoni OX=6183 PE=4 SV=1	0	8.781	9	2	2	2	184	19.1	7.8	130	2	1
FALSE	High	Master Protein	G4VQT7	Putative carbonyl reductase OS=Schistosoma mansoni OX=6183 PE=4 SV=1	0	6.321	12	2	3	2	277	30.6	7.83	131	2	1
FALSE	High	Master Protein	A0A3Q0KVA6	Proteasome subunit alpha type-6 OS=Schistosoma mansoni OX=6183 PE=3 SV=1	0	5.035	7	2	2	2	248	27.8	6.35	85	2	1
FALSE	High	Master Protein	A0A3Q0KH54	Cathepsin B-like peptidase (C01 family) OS=Schistosoma mansoni OX=6183 PE=3 SV=1	0	4.195	7	2	4	2	340	38.5	8.09	124	2	1
FALSE	High	Master Protein	G4V9E4	Glutamine synthetase OS=Schistosoma mansoni OX=6183 PE=3 SV=1	0	3.18	6	2	2	2	364	40.9	6.65	31	2	1
FALSE	High	Master Protein	A0A5K4E873	Filamin OS=Schistosoma mansoni OX=6183 PE=3 SV=1	0	138.729	18	39	146	26	2611	282.5	6.06	4189	39	1
FALSE	High	Master Protein	Q95VB7	Albumin OS=Schistosoma mansoni OX=6183 PE=2 SV=1	0	53.957	32	16	22	16	608	68.2	6.35	700	16	1
FALSE	High	Master Protein	A0A5K4F3U4	Uncharacterized protein OS=Schistosoma mansoni OX=6183 PE=3 SV=1	0	48.993	26	16	46	15	627	69.3	5.82	886	16	1
FALSE	High	Master Protein	A0A5K4ELN3	Titin, putative OS=Schistosoma mansoni OX=6183 PE=3 SV=1	0	50.56	3	13	27	13	6393	705.4	5.99	743	13	1
FALSE	High	Master Protein	G4LYC3	Protein disulfide-isomerase OS=Schistosoma mansoni OX=6183 PE=3 SV=1	0	46	28	13	36	13	482	54.1	5.05	1187	13	1
FALSE	High	Master Protein	A0A5K4FAQ2	Uncharacterized protein OS=Schistosoma mansoni OX=6183 PE=3 SV=1	0	59.386	45	11	146	11	211	23.8	7.08	6487	11	1
FALSE	High	Master Protein	A0A3Q0KPD3	Putative ef hand containing protein OS=Schistosoma mansoni OX=6183 PE=4 SV=1	0	42.638	44	11	29	11	322	38.2	4.88	966	11	1
FALSE	High	Master Protein	P91803	Putative cytosol aminopeptidase (Fragment) OS=Schistosoma mansoni OX=6183 PE=2 SV=1	0	44.8	25	10	42	9	520	56.4	7.68	1689	10	1
FALSE	High	Master Protein	P15845	20 kDa calcium-binding protein OS=Schistosoma mansoni OX=6183 GN=SM20 PE=2 SV=2	0	43.105	53	8	51	8	154	17.9	4.54	1998	8	1	Acetyl [N-Term]
FALSE	High	Master Protein	G4VPU9	Putative heat shock protein 70 (Hsp70)-interacting protein OS=Schistosoma mansoni OX=6183 PE=4 SV=1	0	31.888	26	6	12	6	319	36.3	6.58	464	6	1
FALSE	High	Master Protein	A0A3Q0KV65	Putative vacuolar protein sorting 26, vps26 OS=Schistosoma mansoni OX=6183 PE=4 SV=1	0	27.928	9	6	15	6	786	87.9	5.14	408	6	1
FALSE	High	Master Protein	A0A3Q0KS21	Putative endophilin B1 OS=Schistosoma mansoni OX=6183 PE=4 SV=1	0	21.847	23	6	21	6	255	29.3	7.75	525	6	1
FALSE	High	Master Protein	G4V6G9	Putative titin OS=Schistosoma mansoni OX=6183 PE=4 SV=1	0	18.065	7	6	9	6	760	83.1	4.72	388	6	1
FALSE	High	Master Protein	A0A3Q0KIL4	Myosin heavy chain OS=Schistosoma mansoni OX=6183 PE=3 SV=1	0	14.823	4	6	6	6	1946	222.8	5.72	108	6	1
FALSE	High	Master Protein	A0A5K4F0M2	Lactamase_B domain-containing protein OS=Schistosoma mansoni OX=6183 PE=4 SV=1	0	14.042	27	6	13	6	236	26	5.11	151	6	1	Acetyl [N-Term]
FALSE	High	Master Protein	G4V910	Putative heat shock protein 70 (Hsp70) OS=Schistosoma mansoni OX=6183 PE=3 SV=1	0	18.25	13	6	11	5	648	71.2	5.22	285	6	1
FALSE	High	Master Protein	G4M0V2	Transgelin OS=Schistosoma mansoni OX=6183 PE=3 SV=1	0	20.425	28	5	9	5	190	21.2	8.51	285	5	1	Acetyl [N-Term]
FALSE	High	Master Protein	G4VCN1	Putative fatty acid binding protein OS=Schistosoma mansoni OX=6183 PE=4 SV=1	0	16.688	40	5	7	5	132	15.1	4.73	265	5	1	Acetyl [N-Term]
FALSE	High	Master Protein	A0A3Q0KL35	Calponin OS=Schistosoma mansoni OX=6183 PE=3 SV=1	0	14.155	13	5	12	5	361	39.7	8.97	319	5	1
FALSE	High	Master Protein	G4VDI4	dTMP kinase OS=Schistosoma mansoni OX=6183 PE=3 SV=1	0	13.514	20	5	10	5	235	26.7	5.68	203	5	1
FALSE	High	Master Protein	G4LY72	Set, putative OS=Schistosoma mansoni OX=6183 PE=3 SV=1	0	12.26	16	5	6	5	254	29.3	4.4	122	5	1
FALSE	High	Master Protein	C4Q500	Caspase-3 OS=Schistosoma mansoni OX=6183 PE=2 SV=1	0	10.683	17	5	6	5	296	33.1	7.01	117	5	1
FALSE	High	Master Protein	G4VRT6	Family S28 unassigned peptidase (S28 family) OS=Schistosoma mansoni OX=6183 PE=3 SV=1	0	9.721	10	5	9	5	472	53.6	5.86	109	5	1
FALSE	High	Master Protein	G4V9X6	Putative glutaredoxin, grx OS=Schistosoma mansoni OX=6183 PE=4 SV=1	0	15.87	23	4	20	4	216	24	5.64	931	4	1
FALSE	High	Master Protein	A0A5K4F9P4	Glucose-6-phosphate 1-dehydrogenase OS=Schistosoma mansoni OX=6183 PE=3 SV=1	0	15.808	10	4	10	4	513	59.2	6.34	340	4	1	Acetyl [N-Term]
FALSE	High	Master Protein	A0A5K4ELY6	Cell polarity protein OS=Schistosoma mansoni OX=6183 PE=4 SV=1	0	15.253	2	4	11	4	2704	302.1	6.99	436	4	1
FALSE	High	Master Protein	C4QKQ7	Fascin, putative OS=Schistosoma mansoni OX=6183 PE=3 SV=1	0	13.854	7	4	6	4	618	68.9	7.21	158	4	1	Acetyl [N-Term]
FALSE	High	Master Protein	A0A5K4F0U1	Glycos_transf_1 domain-containing protein OS=Schistosoma mansoni OX=6183 PE=4 SV=1	0	13.841	14	4	6	4	366	41.8	6.1	203	4	1
FALSE	High	Master Protein	A0A3Q0KPC2	Putative leucine-rich transmembrane proteins OS=Schistosoma mansoni OX=6183 PE=4 SV=1	0	11.216	9	4	8	4	438	49.7	7.87	260	4	1
FALSE	High	Master Protein	A0A5K4ESF0	Egf-like domain protein OS=Schistosoma mansoni OX=6183 PE=4 SV=1	0	10.772	2	4	4	4	1814	202.5	5.25	133	4	1
FALSE	High	Master Protein	A0A5K4EBQ3	Thimet oligopeptidase (M03 family) OS=Schistosoma mansoni OX=6183 PE=3 SV=1	0	7.554	7	4	6	4	737	84.8	6.77	71	4	1
FALSE	High	Master Protein	P09841	Hemoglobinase OS=Schistosoma mansoni OX=6183 PE=1 SV=3	0	7.025	11	4	6	4	429	49	6.62	89	4	1
FALSE	High	Master Protein	D6BNU5	Leucine aminopeptidase 2 OS=Schistosoma mansoni OX=6183 PE=2 SV=1	0	20.435	10	4	11	3	544	59.7	6.76	454	4	1
FALSE	High	Master Protein	A9CBJ4	UV excision repair protein RAD23 OS=Schistosoma mansoni OX=6183 GN=Rad23 PE=2 SV=1	0	18.481	14	3	7	3	354	38.7	4.63	337	3	1
FALSE	High	Master Protein	G4VC26	Rab GDP dissociation inhibitor OS=Schistosoma mansoni OX=6183 PE=3 SV=1	0	17.545	9	3	13	3	446	50.7	5.91	504	3	1	Acetyl [N-Term]
FALSE	High	Master Protein	G4V865	Tubulin alpha chain OS=Schistosoma mansoni OX=6183 PE=3 SV=1	0	13.716	10	3	13	3	452	50.2	5.06	426	3	1
FALSE	High	Master Protein	G4V7D8	Uncharacterized protein OS=Schistosoma mansoni OX=6183 PE=3 SV=1	0	13.373	12	3	13	3	343	38.5	5.69	569	3	1
FALSE	High	Master Protein	A0A3Q0KJX7	GDP-4-keto-6-deoxy-D-mannose-3,5-epimerase-4-reductase OS=Schistosoma mansoni OX=6183 PE=3 SV=1	0	12.371	14	3	4	3	318	35.9	6.93	202	3	1
FALSE	High	Master Protein	G4V7H0	Putative pap-inositol-1,4-phosphatase OS=Schistosoma mansoni OX=6183 PE=3 SV=1	0	10.763	13	3	6	3	325	35.4	5.41	179	3	1
FALSE	High	Master Protein	A0A3Q0KNV9	Spectrin beta chain OS=Schistosoma mansoni OX=6183 PE=3 SV=1	0	10.641	2	3	6	3	2038	237.4	5.34	221	3	1
FALSE	High	Master Protein	A0A3Q0KRK3	Ubiquitin-activating enzyme E1 OS=Schistosoma mansoni OX=6183 PE=3 SV=1	0	10.248	3	3	5	3	1057	118.3	6.01	120	3	1
FALSE	High	Master Protein	A0A3Q0KJ04	Family C2 unassigned peptidase (C02 family) OS=Schistosoma mansoni OX=6183 PE=3 SV=1	0	10.152	5	3	3	3	718	81.3	5.3	101	3	1
FALSE	High	Master Protein	A0A5K4F407	Purine nucleoside phosphorylase OS=Schistosoma mansoni OX=6183 PE=3 SV=1	0	9.267	10	3	3	3	287	31.2	6.99	142	3	1
FALSE	High	Master Protein	A0A5K4F769	Uncharacterized protein OS=Schistosoma mansoni OX=6183 PE=4 SV=1	0	7.505	11	3	6	3	374	42	7.97	150	3	1
FALSE	High	Master Protein	G4V895	Uncharacterized protein OS=Schistosoma mansoni OX=6183 PE=4 SV=1	0	7.306	16	3	4	3	190	20.9	8.15	142	3	1	Acetyl [N-Term]
FALSE	High	Master Protein	A0A3Q0KHL3	Hsp90 co-chaperone (Tebp), putative OS=Schistosoma mansoni OX=6183 PE=4 SV=1	0	7.295	14	3	19	3	193	21.6	4.55	385	3	1
FALSE	High	Master Protein	G4LUD9	Myosin regulatory light chain, putative OS=Schistosoma mansoni OX=6183 PE=4 SV=1	0	7.038	16	3	5	3	200	22.7	4.92	146	3	1
FALSE	High	Master Protein	A0A3Q0KJX9	Sulfhydryl oxidase OS=Schistosoma mansoni OX=6183 PE=4 SV=1	0	6.646	20	3	3	3	168	19.5	7.61	87	3	1
FALSE	High	Master Protein	C4PXA6	dTMP kinase OS=Schistosoma mansoni OX=6183 PE=3 SV=1	0	6.48	13	3	4	3	222	25.5	5.64	129	3	1
FALSE	High	Master Protein	G4VHX9	Proteasome subunit alpha type-3 OS=Schistosoma mansoni OX=6183 PE=3 SV=1	0	6.42	13	3	3	3	254	28.1	4.97	56	3	1
FALSE	High	Master Protein	Q26609	Hexokinase OS=Schistosoma mansoni OX=6183 PE=1 SV=2	0	6.234	6	3	5	3	451	50.4	6.24	82	3	1
FALSE	High	Master Protein	G4LUA3	P25 alpha-related OS=Schistosoma mansoni OX=6183 PE=3 SV=1	0	6.14	19	3	3	3	173	19	8.56	63	3	1
FALSE	High	Master Protein	A0A3Q0KNU4	Putative four and A half lim domains OS=Schistosoma mansoni OX=6183 PE=4 SV=1	0	5.478	15	3	7	3	285	32.3	7.5	111	3	1
FALSE	High	Master Protein	A0A3Q0KT09	Putative immunoglobulin domain superfamily (Sensory guidance protein) OS=Schistosoma mansoni OX=6183 PE=4 SV=1	0	4.975	3	3	3	3	806	91.5	6.37	60	3	1
FALSE	High	Master Protein	G4VND5	Putative translation initiation inhibitor OS=Schistosoma mansoni OX=6183 PE=3 SV=1	0	13.738	27	2	4	2	128	14.2	4.75	218	2	1
FALSE	High	Master Protein	A0A5K4F492	Filamin-related OS=Schistosoma mansoni OX=6183 PE=3 SV=1	0	11.219	1	2	12	2	2325	252.6	6.2	790	2	1
FALSE	High	Master Protein	Q94747	Elongation factor 1-alpha OS=Schistosoma mansoni OX=6183 GN=EF1-alpha PE=2 SV=1	0	8.887	5	2	6	2	465	50.9	8.78	296	2	1
FALSE	High	Master Protein	G4VLR0	Phosphomannomutase OS=Schistosoma mansoni OX=6183 PE=3 SV=1	0	8.748	12	2	2	2	245	28	5.66	129	2	1
FALSE	High	Master Protein	G4LZ69	Proteasome subunit alpha type OS=Schistosoma mansoni OX=6183 PE=3 SV=1	0	8.602	11	2	2	2	264	29.7	8.53	104	2	1
FALSE	High	Master Protein	G4V9S3	Putative membrane traffic protein OS=Schistosoma mansoni OX=6183 PE=4 SV=1	0	8.357	5	2	7	2	495	56.1	5.49	235	2	1
FALSE	High	Master Protein	G4VRF8	Putative l-lactate dehydrogenase OS=Schistosoma mansoni OX=6183 PE=3 SV=1	0	8.03	9	2	6	2	327	35.7	6.42	206	2	1	Acetyl [N-Term]
FALSE	High	Master Protein	Q26572	Essential myosin light chain OS=Schistosoma mansoni OX=6183 PE=2 SV=1	0	7.549	17	2	2	2	146	16.6	4.53	114	2	1
FALSE	High	Master Protein	G4LX89	Cofilin, actophorin, putative OS=Schistosoma mansoni OX=6183 PE=3 SV=1	0	7.037	17	2	4	2	135	15.7	6.9	120	2	1
FALSE	High	Master Protein	P42637	Tropomyosin-1 OS=Schistosoma mansoni OX=6183 PE=2 SV=1	0	6.873	10	2	2	2	284	32.9	4.65	91	2	1
FALSE	High	Master Protein	G4VKP4	Putative vesicle-associated membrane protein (Vamp) OS=Schistosoma mansoni OX=6183 PE=3 SV=1	0	6.856	8	2	3	2	363	40.6	6.93	92	2	1	Acetyl [N-Term]
FALSE	High	Master Protein	A0A3Q0KHP9	Putative platelet-activating factor acetylhydrolase ib OS=Schistosoma mansoni OX=6183 PE=4 SV=1	0	6.822	12	2	6	2	228	26.1	5.96	189	2	1
FALSE	High	Master Protein	A0A3Q0KJR8	GYF domain-containing protein OS=Schistosoma mansoni OX=6183 PE=4 SV=1	0	6.555	9	2	3	2	335	38.6	4.68	65	2	1
FALSE	High	Master Protein	A0A3Q0KJ74	ANK_REP_REGION domain-containing protein OS=Schistosoma mansoni OX=6183 PE=4 SV=1	0	6.208	3	2	4	2	685	76.8	5.86	67	2	1
FALSE	High	Master Protein	C4Q2F2	Calcyphosine/tpp, putative OS=Schistosoma mansoni OX=6183 PE=4 SV=1	0	5.957	10	2	2	2	208	23.8	5.41	69	2	1
FALSE	High	Master Protein	G4LZY0	Cofilin OS=Schistosoma mansoni OX=6183 PE=3 SV=1	0	5.776	19	2	3	2	140	15.6	6.52	84	2	1
FALSE	High	Master Protein	G4VBU3	Smp_014570.2 OS=Schistosoma mansoni OX=6183 PE=4 SV=1	0	5.764	11	2	3	2	213	24.1	6.37	73	2	1
FALSE	High	Master Protein	A0A5K4F3L7	Uncharacterized protein OS=Schistosoma mansoni OX=6183 PE=3 SV=1	0	5.751	12	2	2	2	183	20.9	5.1	71	2	1
FALSE	High	Master Protein	Q26547	Probable hydroxyacylglutathione hydrolase OS=Schistosoma mansoni OX=6183 PE=2 SV=1	0	5.503	9	2	3	2	240	26.6	7.36	75	2	1
FALSE	High	Master Protein	C4QIH2	Lupus la ribonucleoprotein, putative OS=Schistosoma mansoni OX=6183 PE=4 SV=2	0	5.244	7	2	4	2	372	42.5	8.84	127	2	1
FALSE	High	Master Protein	A0A3Q0KJ37	Glucosamine-6-phosphate isomerase OS=Schistosoma mansoni OX=6183 PE=3 SV=1	0	5.148	12	2	2	2	255	28.9	6.52	58	2	1
FALSE	High	Master Protein	A0A5K4FFR8	Uncharacterized protein OS=Schistosoma mansoni OX=6183 PE=4 SV=1	0	5.126	1	2	2	2	5555	626.3	5.03	59	2	1
FALSE	High	Master Protein	A0A5K4F7L8	Erythrocyte membrane protein, putative OS=Schistosoma mansoni OX=6183 PE=4 SV=1	0	5.072	1	2	2	2	2266	256.3	4.73	80	2	1
FALSE	High	Master Protein	A0A0R5RJF1	Cu/Zn superoxide dismutase (Fragment) OS=Schistosoma mansoni OX=6183 PE=2 SV=1	0	4.959	16	2	3	2	152	15.7	6.74	66	2	1
FALSE	High	Master Protein	G4VN76	Tropomyosin II isoform 7 OS=Schistosoma mansoni OX=6183 PE=2 SV=1	0	4.915	10	2	2	2	239	27.2	4.51	65	2	1
FALSE	High	Master Protein	Q9Y1U7	Myosin light chain OS=Schistosoma mansoni OX=6183 PE=2 SV=1	0	4.779	14	2	2	2	160	18.3	4.61	55	2	1
FALSE	High	Master Protein	A0A3Q0KD57	Putative dnaj homolog subfamily B member 4 OS=Schistosoma mansoni OX=6183 PE=4 SV=1	0	4.296	6	2	2	2	335	37.8	9.04	60	2	1
FALSE	High	Master Protein	G4VT07	Uncharacterized protein OS=Schistosoma mansoni OX=6183 PE=4 SV=1	0	4.189	9	2	2	2	216	24.5	8.05	60	2	1
FALSE	High	Master Protein	A0A5K4F4R6	Uncharacterized protein OS=Schistosoma mansoni OX=6183 PE=4 SV=1	0	4.023	12	2	2	2	143	17	5.83	54	2	1	Acetyl [N-Term]
FALSE	High	Master Protein	A0A3Q0KVH9	Citrate synthase OS=Schistosoma mansoni OX=6183 PE=3 SV=1	0	3.98	6	2	2	2	470	52.1	7.72	48	2	1
FALSE	High	Master Protein	G4VPX8	Putative alanine aminotransferase OS=Schistosoma mansoni OX=6183 PE=4 SV=1	0	3.635	5	2	3	2	481	53.9	7.06	58	2	1
FALSE	High	Master Protein	A0A3Q0KTE3	U6 snRNA-associated Sm-like protein LSm8 OS=Schistosoma mansoni OX=6183 GN=LSM8 PE=3 SV=1	0	3.325	27	2	2	2	96	10.6	4.84	35	2	1
FALSE	High	Master Protein	G4V7C7	Uncharacterized protein OS=Schistosoma mansoni OX=6183 PE=4 SV=1	0	3.233	20	2	2	2	92	10.9	9.33	37	2	1
FALSE	High	Master Protein	G4V9S0	Adenylate kinase OS=Schistosoma mansoni OX=6183 PE=1 SV=1	0	3.189	9	2	2	2	197	22.3	8.29	41	2	1
FALSE	High	Master Protein	G4V611	EF hand containing protein OS=Schistosoma mansoni OX=6183 PE=4 SV=1	0	3.026	7	2	2	2	317	36.8	4.64	29	2	1
FALSE	High	Master Protein	G4VML2	10 kDa heat shock protein, mitochondrial OS=Schistosoma mansoni OX=6183 PE=3 SV=1	0	3.004	19	2	2	2	102	11.4	8.12	30	2	1
FALSE	High	Master Protein	G4VJG3	Putative crp1/csrp1/crip1 OS=Schistosoma mansoni OX=6183 PE=4 SV=1	0	2.799	16	2	2	2	189	19.9	8.54	38	2	1

## Sheet: Proteins fractions vs ES
ES from mixes Male/Female culture	Accession	protein				overlapping proteins	adult worm ES fractions proteomics	Accession	Description
Kenney et al, Front Parasitol, 2022	A0A3Q0KD88	Paramyosin						A0A3Q0KD88	Paramyosin OS=Schistosoma mansoni OX=6183 PE=3 SV=1
	A0A3Q0KDW8	Calreticulin						A0A3Q0KDW8	Calreticulin OS=Schistosoma mansoni OX=6183 PE=3 SV=1
	A0A3Q0KE53	Proteasome subunit alpha type						A0A3Q0KE53	Proteasome subunit alpha type OS=Schistosoma mansoni OX=6183 PE=3 SV=1
	A0A3Q0KEJ8	Fimbrin, putative						A0A3Q0KEJ8	Fimbrin, putative OS=Schistosoma mansoni OX=6183 PE=4 SV=1
	A0A3Q0KGI5	Transketolase						A0A3Q0KGI5	Transketolase OS=Schistosoma mansoni OX=6183 PE=4 SV=1
	A0A3Q0KH21	Pyruvate kinase, EC 2.7.1.40						A0A3Q0KH21	Pyruvate kinase OS=Schistosoma mansoni OX=6183 PE=3 SV=1
	A0A3Q0KH54	Cathepsin B-like peptidase (C01 family)						A0A3Q0KH54	Cathepsin B-like peptidase (C01 family) OS=Schistosoma mansoni OX=6183 PE=3 SV=1
	A0A3Q0KHG3	Putative heat shock protein						A0A3Q0KHG3	Putative heat shock protein OS=Schistosoma mansoni OX=6183 PE=3 SV=1
	A0A3Q0KHL3	Hsp90 co-chaperone (Tebp), putative						A0A3Q0KHL3	Hsp90 co-chaperone (Tebp), putative OS=Schistosoma mansoni OX=6183 PE=4 SV=1
	A0A3Q0KHP9	Putative platelet-activating factor acetylhydrolase ib						A0A3Q0KHP9	Putative platelet-activating factor acetylhydrolase ib OS=Schistosoma mansoni OX=6183 PE=4 SV=1
	A0A3Q0KHR2	WD-repeat protein, putative						A0A3Q0KHR2	WD-repeat protein, putative OS=Schistosoma mansoni OX=6183 PE=4 SV=1
	A0A3Q0KJ07	Xaa-Pro dipeptidase (M24 family)						A0A3Q0KJ07	Xaa-Pro dipeptidase (M24 family) OS=Schistosoma mansoni OX=6183 PE=4 SV=1
	A0A3Q0KJ37	Glucosamine-6-phosphate isomerase, EC 3.5.99.6 (Glucosamine-6-phosphate deaminase)						A0A3Q0KJ37	Glucosamine-6-phosphate isomerase OS=Schistosoma mansoni OX=6183 PE=3 SV=1
	A0A3Q0KJ74	ANK_REP_REGION domain-containing protein						A0A3Q0KJ74	ANK_REP_REGION domain-containing protein OS=Schistosoma mansoni OX=6183 PE=4 SV=1
	A0A3Q0KJ78	Nucleoside diphosphate kinase						A0A3Q0KJ78	Nucleoside diphosphate kinase OS=Schistosoma mansoni OX=6183 PE=3 SV=1
	A0A3Q0KJX7	GDP-L-fucose synthase, EC 1.1.1.271 (GDP-4-keto-6-deoxy-D-mannose-3,5-epimerase-4-reductase)						A0A3Q0KJX7	GDP-4-keto-6-deoxy-D-mannose-3,5-epimerase-4-reductase OS=Schistosoma mansoni OX=6183 PE=3 SV=1
	A0A3Q0KJX9	Sulfhydryl oxidase, EC 1.8.3.2						A0A3Q0KJX9	Sulfhydryl oxidase OS=Schistosoma mansoni OX=6183 PE=4 SV=1
	A0A3Q0KKZ7	Endostatin domain-containing protein						A0A3Q0KKZ7	Uncharacterized protein OS=Schistosoma mansoni OX=6183 PE=4 SV=1
	A0A3Q0KL35	Calponin						A0A3Q0KL35	Calponin OS=Schistosoma mansoni OX=6183 PE=3 SV=1
	A0A3Q0KNU4	Putative four and A half lim domains						A0A3Q0KNU4	Putative four and A half lim domains OS=Schistosoma mansoni OX=6183 PE=4 SV=1
	A0A3Q0KNV9	Spectrin beta chain						A0A3Q0KNV9	Spectrin beta chain OS=Schistosoma mansoni OX=6183 PE=3 SV=1
	A0A3Q0KP48	H(+)-transporting two-sector ATPase, EC 7.1.2.2						A0A3Q0KP48	H(+)-transporting two-sector ATPase OS=Schistosoma mansoni OX=6183 PE=3 SV=1
	A0A3Q0KPC2	Putative leucine-rich transmembrane proteins						A0A3Q0KPC2	Putative leucine-rich transmembrane proteins OS=Schistosoma mansoni OX=6183 PE=4 SV=1
	A0A3Q0KPD3	Putative ef hand containing protein						A0A3Q0KPD3	Putative ef hand containing protein OS=Schistosoma mansoni OX=6183 PE=4 SV=1
	A0A3Q0KRK3	E1 ubiquitin-activating enzyme, EC 6.2.1.45 (Ubiquitin-activating enzyme E1)						A0A3Q0KRK3	Ubiquitin-activating enzyme E1 OS=Schistosoma mansoni OX=6183 PE=3 SV=1
	A0A3Q0KS21	Putative endophilin B1						A0A3Q0KS21	Putative endophilin B1 OS=Schistosoma mansoni OX=6183 PE=4 SV=1
	A0A3Q0KT09	Putative immunoglobulin domain superfamily (Sensory guidance protein)						A0A3Q0KT09	Putative immunoglobulin domain superfamily (Sensory guidance protein) OS=Schistosoma mansoni OX=6183 PE=4 SV=1
	A0A3Q0KTE3	U6 snRNA-associated Sm-like protein LSm8						A0A3Q0KTE3	U6 snRNA-associated Sm-like protein LSm8 OS=Schistosoma mansoni OX=6183 GN=LSM8 PE=3 SV=1
	A0A3Q0KUT1	Dynein light chain						A0A3Q0KUT1	Dynein light chain OS=Schistosoma mansoni OX=6183 PE=3 SV=1
	A0A3Q0KV65	Putative vacuolar protein sorting 26, vps26						A0A3Q0KV65	Putative vacuolar protein sorting 26, vps26 OS=Schistosoma mansoni OX=6183 PE=4 SV=1
	A0A3Q0KVA6	Proteasome subunit alpha type-6						A0A3Q0KVA6	Proteasome subunit alpha type-6 OS=Schistosoma mansoni OX=6183 PE=3 SV=1
	A0A3Q0KVG2	Inorganic diphosphatase, EC 3.6.1.1						A0A3Q0KVG2	Inorganic diphosphatase OS=Schistosoma mansoni OX=6183 PE=3 SV=1
	A0A3Q0KVH9	Citrate synthase						A0A3Q0KVH9	Citrate synthase OS=Schistosoma mansoni OX=6183 PE=3 SV=1
	A0A5K4EZE2	Troponin t, invertebrate, putative						A0A5K4EZE2	Troponin t, invertebrate, putative OS=Schistosoma mansoni OX=6183 PE=3 SV=1
	A0A5K4EZY6	Uncharacterized protein						A0A5K4EZY6	Uncharacterized protein OS=Schistosoma mansoni OX=6183 PE=3 SV=1
	A0A5K4F0M2	Lactamase_B domain-containing protein						A0A5K4F0M2	Lactamase_B domain-containing protein OS=Schistosoma mansoni OX=6183 PE=4 SV=1
	A0A5K4F0U1	Glycos_transf_1 domain-containing protein						A0A5K4F0U1	Glycos_transf_1 domain-containing protein OS=Schistosoma mansoni OX=6183 PE=4 SV=1
	A0A5K4F3I6	Uncharacterized protein						A0A5K4F3I6	Uncharacterized protein OS=Schistosoma mansoni OX=6183 PE=4 SV=1
	A0A5K4F3L7	GST N-terminal domain-containing protein						A0A5K4F3L7	Uncharacterized protein OS=Schistosoma mansoni OX=6183 PE=3 SV=1
	A0A5K4F407	Purine nucleoside phosphorylase, EC 2.4.2.1 (Inosine-guanosine phosphorylase)						A0A5K4F407	Purine nucleoside phosphorylase OS=Schistosoma mansoni OX=6183 PE=3 SV=1
	A0A5K4F492	Filamin-related						A0A5K4F492	Filamin-related OS=Schistosoma mansoni OX=6183 PE=3 SV=1
	A0A5K4F4R6	Uncharacterized protein						A0A5K4F4R6	Uncharacterized protein OS=Schistosoma mansoni OX=6183 PE=4 SV=1
	A0A5K4F7L8	Erythrocyte membrane protein, putative						A0A5K4F7L8	Erythrocyte membrane protein, putative OS=Schistosoma mansoni OX=6183 PE=4 SV=1
	A0A5K4F8H0	Uncharacterized protein						A0A5K4F8H0	Uncharacterized protein OS=Schistosoma mansoni OX=6183 PE=3 SV=1
	A0A5K4F8N6	Tetraspanin						A0A5K4F8N6	Tetraspanin OS=Schistosoma mansoni OX=6183 PE=3 SV=1
	A0A5K4F8U1	Glutathione transferase, EC 2.5.1.18						A0A5K4F8U1	Glutathione transferase OS=Schistosoma mansoni OX=6183 PE=3 SV=1
	A0A5K4F8X9	Tr-type G domain-containing protein						A0A5K4F8X9	Tr-type G domain-containing protein OS=Schistosoma mansoni OX=6183 PE=3 SV=1
	A0A5K4F9P4	Glucose-6-phosphate 1-dehydrogenase, EC 1.1.1.49						A0A5K4F9P4	Glucose-6-phosphate 1-dehydrogenase OS=Schistosoma mansoni OX=6183 PE=3 SV=1
	A0A5K4FDL1	Uncharacterized protein						A0A5K4FDL1	Uncharacterized protein OS=Schistosoma mansoni OX=6183 PE=4 SV=1
	A0A5K4FE41	Phosphoglucomutase (alpha-D-glucose-1,6-bisphosphate-dependent), EC 5.4.2.2						A0A5K4FE41	RNase H domain-containing protein OS=Schistosoma mansoni OX=6183 PE=3 SV=1
	A9CBJ4	UV excision repair protein RAD23						A9CBJ4	UV excision repair protein RAD23 OS=Schistosoma mansoni OX=6183 GN=Rad23 PE=2 SV=1
	C4PXA6	dTMP kinase, EC 2.7.4.9						C4PXA6	dTMP kinase OS=Schistosoma mansoni OX=6183 PE=3 SV=1
	C4Q2F2	Calcyphosine/tpp, putative						C4Q2F2	Calcyphosine/tpp, putative OS=Schistosoma mansoni OX=6183 PE=4 SV=1
	C4Q500	Caspase-3						C4Q500	Caspase-3 OS=Schistosoma mansoni OX=6183 PE=2 SV=1
	C4QFX9	Heat shock protein 70 (Hsp70)-4, putative						C4QFX9	Heat shock protein 70 (Hsp70)-4, putative OS=Schistosoma mansoni OX=6183 PE=3 SV=1
	C4QIH2	Lupus la ribonucleoprotein, putative						C4QIH2	Lupus la ribonucleoprotein, putative OS=Schistosoma mansoni OX=6183 PE=4 SV=2
	C4QKQ7	Fascin, putative						C4QKQ7	Fascin, putative OS=Schistosoma mansoni OX=6183 PE=3 SV=1
	D7R925	Alkaline phosphatase, EC 3.1.3.1						D7R925	Alkaline phosphatase OS=Schistosoma mansoni OX=6183 GN=AP PE=2 SV=1
	E9LZR7	Calmodulin						E9LZR7	Calmodulin OS=Schistosoma mansoni OX=6183 PE=2 SV=1
	G4LUA3	P25 alpha-related						G4LUA3	P25 alpha-related OS=Schistosoma mansoni OX=6183 PE=3 SV=1
	G4LUD9	Myosin regulatory light chain, putative						G4LUD9	Myosin regulatory light chain, putative OS=Schistosoma mansoni OX=6183 PE=4 SV=1
	G4LUI7	14-3-3 protein, putative						G4LUI7	14-3-3 protein, putative OS=Schistosoma mansoni OX=6183 PE=3 SV=1
	G4LUS0	Calponin						G4LUS0	Calponin OS=Schistosoma mansoni OX=6183 PE=3 SV=1
	G4LV34	Camp-dependent protein kinase type II-alpha regulatory subunit, putative						G4LV34	Camp-dependent protein kinase type II-alpha regulatory subunit, putative OS=Schistosoma mansoni OX=6183 PE=3 SV=1
	G4LVI8	Adenylyl cyclase-associated protein						G4LVI8	Adenylyl cyclase-associated protein OS=Schistosoma mansoni OX=6183 PE=3 SV=1
	G4LWI3	Aldehyde dehydrogenase,putative						G4LWI3	Aldehyde dehydrogenase,putative OS=Schistosoma mansoni OX=6183 PE=3 SV=1
	G4LWW0	14-3-3 protein, putative						G4LWW0	14-3-3 protein, putative OS=Schistosoma mansoni OX=6183 PE=3 SV=1
	G4LX89	Cofilin, actophorin, putative						G4LX89	Cofilin, actophorin, putative OS=Schistosoma mansoni OX=6183 PE=3 SV=1
	G4LXS0	Aldo-keto reductase, putative						G4LXS0	Aldo-keto reductase, putative OS=Schistosoma mansoni OX=6183 PE=4 SV=1
	G4LY72	Set, putative						G4LY72	Set, putative OS=Schistosoma mansoni OX=6183 PE=3 SV=1
	G4LYC3	Protein disulfide-isomerase, EC 5.3.4.1						G4LYC3	Protein disulfide-isomerase OS=Schistosoma mansoni OX=6183 PE=3 SV=1
	G4LYU6	Serpin, putative						G4LYU6	Serpin, putative OS=Schistosoma mansoni OX=6183 PE=3 SV=1
	G4LZ69	Proteasome subunit alpha type						G4LZ69	Proteasome subunit alpha type OS=Schistosoma mansoni OX=6183 PE=3 SV=1
	G4LZK0	Transaldolase, EC 2.2.1.2						G4LZK0	Transaldolase OS=Schistosoma mansoni OX=6183 PE=3 SV=1
	G4LZY0	Cofilin						G4LZY0	Cofilin OS=Schistosoma mansoni OX=6183 PE=3 SV=1
	G4M023	Leukotriene A4 hydrolase (M01 family)						G4M023	Leukotriene A4 hydrolase (M01 family) OS=Schistosoma mansoni OX=6183 PE=3 SV=1
	G4M0P7	Vesicle-fusing ATPase, EC 3.6.4.6						G4M0P7	Vesicle-fusing ATPase OS=Schistosoma mansoni OX=6183 PE=4 SV=1
	G4M0V2	Transgelin						G4M0V2	Transgelin OS=Schistosoma mansoni OX=6183 PE=3 SV=1
	G4M1D8	Glutathione transferase, EC 2.5.1.18						G4M1D8	Glutathione transferase OS=Schistosoma mansoni OX=6183 PE=3 SV=1
	G4V611	EF hand containing protein						G4V611	EF hand containing protein OS=Schistosoma mansoni OX=6183 PE=4 SV=1
	G4V6B9	Triosephosphate isomerase, EC 5.3.1.1						G4V6B9	Triosephosphate isomerase OS=Schistosoma mansoni OX=6183 PE=3 SV=1
	G4V6G9	Putative titin						G4V6G9	Putative titin OS=Schistosoma mansoni OX=6183 PE=4 SV=1
	G4V6X1	Sh3 domain grb2-like protein B1 (Endophilin B1)						G4V6X1	Sh3 domain grb2-like protein B1 (Endophilin B1) OS=Schistosoma mansoni OX=6183 PE=4 SV=1
	G4V721	Phosphoenolpyruvate carboxykinase (GTP), EC 4.1.1.32						G4V721	Phosphoenolpyruvate carboxykinase (GTP) OS=Schistosoma mansoni OX=6183 PE=3 SV=1
	G4V7C7	Uncharacterized protein						G4V7C7	Uncharacterized protein OS=Schistosoma mansoni OX=6183 PE=4 SV=1
	G4V7D8	Aha1_N domain-containing protein						G4V7D8	Uncharacterized protein OS=Schistosoma mansoni OX=6183 PE=3 SV=1
	G4V7H0	Putative pap-inositol-1,4-phosphatase						G4V7H0	Putative pap-inositol-1,4-phosphatase OS=Schistosoma mansoni OX=6183 PE=3 SV=1
	G4V7Z7	Malate dehydrogenase, EC 1.1.1.37						G4V7Z7	Malate dehydrogenase OS=Schistosoma mansoni OX=6183 PE=3 SV=1
	G4V895	PDZ domain-containing protein						G4V895	Uncharacterized protein OS=Schistosoma mansoni OX=6183 PE=4 SV=1
	G4V910	Putative heat shock protein 70 (Hsp70)						G4V910	Putative heat shock protein 70 (Hsp70) OS=Schistosoma mansoni OX=6183 PE=3 SV=1
	G4V9E4	Glutamine synthetase, EC 6.3.1.2						G4V9E4	Glutamine synthetase OS=Schistosoma mansoni OX=6183 PE=3 SV=1
	G4V9S0	Adenylate kinase (Adenylate kinase; Putative adenylate kinase)						G4V9S0	Adenylate kinase OS=Schistosoma mansoni OX=6183 PE=1 SV=1
	G4V9S3	Putative membrane traffic protein						G4V9S3	Putative membrane traffic protein OS=Schistosoma mansoni OX=6183 PE=4 SV=1
	G4V9X6	Putative glutaredoxin, grx						G4V9X6	Putative glutaredoxin, grx OS=Schistosoma mansoni OX=6183 PE=4 SV=1
	G4VBJ0	Malate dehydrogenase, EC 1.1.1.37						G4VBJ0	Malate dehydrogenase OS=Schistosoma mansoni OX=6183 PE=3 SV=1
	G4VBU3	Smp_014570.2						G4VBU3	Smp_014570.2 OS=Schistosoma mansoni OX=6183 PE=4 SV=1
	G4VC25	Rab GDP dissociation inhibitor						G4VC25	Rab GDP dissociation inhibitor OS=Schistosoma mansoni OX=6183 PE=3 SV=1
	G4VC26	Rab GDP dissociation inhibitor						G4VC26	Rab GDP dissociation inhibitor OS=Schistosoma mansoni OX=6183 PE=3 SV=1
	G4VCN1	Putative fatty acid binding protein						G4VCN1	Putative fatty acid binding protein OS=Schistosoma mansoni OX=6183 PE=4 SV=1
	G4VD59	Peptidylprolyl isomerase, EC 5.2.1.8						G4VD59	Peptidylprolyl isomerase OS=Schistosoma mansoni OX=6183 PE=4 SV=1
	G4VDD2	Eukaryotic translation initiation factor 5A, eIF-5A						G4VDD2	Eukaryotic translation initiation factor 5A OS=Schistosoma mansoni OX=6183 PE=3 SV=1
	G4VDI4	dTMP kinase, EC 2.7.4.9						G4VDI4	dTMP kinase OS=Schistosoma mansoni OX=6183 PE=3 SV=1
	G4VDR4	Family C56 non-peptidase homologue (C56 family)						G4VDR4	Family C56 non-peptidase homologue (C56 family) OS=Schistosoma mansoni OX=6183 PE=4 SV=1
	G4VFC2	Protein disulfide-isomerase, EC 5.3.4.1						G4VFC2	Protein disulfide-isomerase OS=Schistosoma mansoni OX=6183 PE=3 SV=1
	G4VG40	Dipeptidyl peptidase 3, EC 3.4.14.4 (Dipeptidyl aminopeptidase III) (Dipeptidyl peptidase III)						G4VG40	Dipeptidyl peptidase 3 OS=Schistosoma mansoni OX=6183 PE=3 SV=1
	G4VHX9	Proteasome subunit alpha type-3						G4VHX9	Proteasome subunit alpha type-3 OS=Schistosoma mansoni OX=6183 PE=3 SV=1
	G4VIJ1	Putative gelsolin						G4VIJ1	Putative gelsolin OS=Schistosoma mansoni OX=6183 PE=3 SV=1
	G4VJD5	Phosphoglycerate mutase						G4VJD5	Phosphoglycerate mutase OS=Schistosoma mansoni OX=6183 PE=3 SV=1
	G4VJG3	Putative crp1/csrp1/crip1						G4VJG3	Putative crp1/csrp1/crip1 OS=Schistosoma mansoni OX=6183 PE=4 SV=1
	G4VK76	Rho GDP-dissociation inhibitor-related						G4VK76	Rho GDP-dissociation inhibitor-related OS=Schistosoma mansoni OX=6183 PE=3 SV=1
	G4VKP4	Putative vesicle-associated membrane protein (Vamp)						G4VKP4	Putative vesicle-associated membrane protein (Vamp) OS=Schistosoma mansoni OX=6183 PE=3 SV=1
	G4VLR0	Phosphomannomutase, EC 5.4.2.8						G4VLR0	Phosphomannomutase OS=Schistosoma mansoni OX=6183 PE=3 SV=1
	G4VML2	10 kDa heat shock protein, mitochondrial (10 kDa chaperonin) (Chaperonin 10)						G4VML2	10 kDa heat shock protein, mitochondrial OS=Schistosoma mansoni OX=6183 PE=3 SV=1
	G4VND1	Putative merlin/moesin/ezrin/radixin						G4VND1	Putative merlin/moesin/ezrin/radixin OS=Schistosoma mansoni OX=6183 PE=4 SV=1
	G4VND5	Putative translation initiation inhibitor						G4VND5	Putative translation initiation inhibitor OS=Schistosoma mansoni OX=6183 PE=3 SV=1
	G4VPH5	Glucose-6-phosphate isomerase, EC 5.3.1.9						G4VPH5	Glucose-6-phosphate isomerase OS=Schistosoma mansoni OX=6183 PE=3 SV=1
	G4VPU9	Stress-induced-phosphoprotein 1						G4VPU9	Putative heat shock protein 70 (Hsp70)-interacting protein OS=Schistosoma mansoni OX=6183 PE=4 SV=1
	G4VPX8	Alanine transaminase, EC 2.6.1.2						G4VPX8	Putative alanine aminotransferase OS=Schistosoma mansoni OX=6183 PE=4 SV=1
	G4VQT7	Carbonyl reductase (NADPH), EC 1.1.1.184						G4VQT7	Putative carbonyl reductase OS=Schistosoma mansoni OX=6183 PE=4 SV=1
	G4VQZ5	L-lactate dehydrogenase, EC 1.1.1.27						G4VQZ5	L-lactate dehydrogenase OS=Schistosoma mansoni OX=6183 PE=3 SV=1
	G4VRF8	Putative l-lactate dehydrogenase						G4VRF8	Putative l-lactate dehydrogenase OS=Schistosoma mansoni OX=6183 PE=3 SV=1
	G4VRT6	Family S28 unassigned peptidase (S28 family)						G4VRT6	Family S28 unassigned peptidase (S28 family) OS=Schistosoma mansoni OX=6183 PE=3 SV=1
	G4VS95	Tetraspanin						G4VS95	Putative tetraspanin OS=Schistosoma mansoni OX=6183 PE=3 SV=1
	G4VT07	Uncharacterized protein						G4VT07	Uncharacterized protein OS=Schistosoma mansoni OX=6183 PE=4 SV=1
	P09841	Hemoglobinase, EC 3.4.22.34 (Antigen SM32)						P09841	Hemoglobinase OS=Schistosoma mansoni OX=6183 PE=1 SV=3
	P14202	Tegument antigen (Antigen SmA22.6) (I(H)A) (Sm22.6) (Tegumental-allergen-like protein-1, SmTAL1, TAL1)						P14202	Tegument antigen OS=Schistosoma mansoni OX=6183 GN=A12 PE=2 SV=1
	P15845	20 kDa calcium-binding protein (Antigen SM20)						P15845	20 kDa calcium-binding protein OS=Schistosoma mansoni OX=6183 GN=SM20 PE=2 SV=2
	P16641	Taurocyamine kinase, EC 2.7.3.4 (ATP:guanidino kinase Smc74) (ATP:guanidino phosphotransferase, SmGK)						P16641	Taurocyamine kinase OS=Schistosoma mansoni OX=6183 GN=Smp_194770 PE=1 SV=3
	P29498	14 kDa fatty acid-binding protein (Sm14)						P29498	14 kDa fatty acid-binding protein OS=Schistosoma mansoni OX=6183 PE=1 SV=1
	P32070	Antigen Sm21.7 (Tegumental-allergen-like protein-2, SmTAL1, TAL1)						P32070	Antigen Sm21.7 OS=Schistosoma mansoni OX=6183 GN=SM21.7 PE=2 SV=1
	P41759	Phosphoglycerate kinase, PGK, EC 2.7.2.3						P41759	Phosphoglycerate kinase OS=Schistosoma mansoni OX=6183 GN=PGK PE=1 SV=1
	P42637	Tropomyosin-1 (Polypeptide 49) (Tropomyosin I, SmTMI, TMI)						P42637	Tropomyosin-1 OS=Schistosoma mansoni OX=6183 PE=2 SV=1
	P53442	Fructose-bisphosphate aldolase, EC 4.1.2.13						P53442	Fructose-bisphosphate aldolase OS=Schistosoma mansoni OX=6183 PE=2 SV=1
	P53471	Actin-2						P53471	Actin-2 OS=Schistosoma mansoni OX=6183 PE=2 SV=1
	P91804	Sm 20.8 (Tegumental antigen Sm20.8) (Tegumental protein Sm 20.8)						P91804	Sm 20.8 OS=Schistosoma mansoni OX=6183 GN=Sm 20.8 PE=2 SV=1
	Q26540	14-3-3 protein homolog 1						Q26540	14-3-3 protein homolog 1 OS=Schistosoma mansoni OX=6183 PE=2 SV=1
	Q26609	Hexokinase, EC 2.7.1.1						Q26609	Hexokinase OS=Schistosoma mansoni OX=6183 PE=1 SV=2
	Q27877	Enolase, EC 4.2.1.11 (2-phospho-D-glycerate hydro-lyase) (2-phosphoglycerate dehydratase)						Q27877	Enolase OS=Schistosoma mansoni OX=6183 GN=ENO PE=2 SV=1
	Q6WVP6	Arginase, EC 3.5.3.1						Q6WVP6	Arginase OS=Schistosoma mansoni OX=6183 PE=1 SV=1
	Q7YTA4	ATP-diphosphohydrolase 1						Q7YTA4	ATP-diphosphohydrolase 1 OS=Schistosoma mansoni OX=6183 GN=ATPDase1 PE=2 SV=1
	Q95W36	14-3-3 epsilon 2						Q95W36	14-3-3 epsilon 2 OS=Schistosoma mansoni OX=6183 PE=2 SV=1
	Q9U491	14-3-3 epsilon						Q9U491	14-3-3 epsilon OS=Schistosoma mansoni OX=6183 PE=2 SV=1
	A0A146MFR6	V-type proton ATPase subunit						A0A0R5RJF1	Cu/Zn superoxide dismutase (Fragment) OS=Schistosoma mansoni OX=6183 PE=2 SV=1
	A0A146MGD6	Thioredoxin domain-containing protein 17						A0A3Q0KD57	Putative dnaj homolog subfamily B member 4 OS=Schistosoma mansoni OX=6183 PE=4 SV=1
	A0A3Q0KB93	Kinesin light chain						A0A3Q0KIL4	Myosin heavy chain OS=Schistosoma mansoni OX=6183 PE=3 SV=1
	A0A3Q0KB95	Filamin						A0A3Q0KJ04	Family C2 unassigned peptidase (C02 family) OS=Schistosoma mansoni OX=6183 PE=3 SV=1
	A0A3Q0KBB7	Ndr family, putative						A0A3Q0KJR8	GYF domain-containing protein OS=Schistosoma mansoni OX=6183 PE=4 SV=1
	A0A3Q0KBD1	Ornithine aminotransferase, EC 2.6.1.13 (Ornithine--oxo-acid aminotransferase)						A0A5K4E873	Filamin OS=Schistosoma mansoni OX=6183 PE=3 SV=1
	A0A3Q0KBF8	Kinesin heavy chain						A0A5K4EBQ3	Thimet oligopeptidase (M03 family) OS=Schistosoma mansoni OX=6183 PE=3 SV=1
	A0A3Q0KBH1	Uncharacterized protein						A0A5K4EE63	Translationally-controlled tumor protein homolog OS=Schistosoma mansoni OX=6183 PE=3 SV=1
	A0A3Q0KBJ2	S-adenosylmethionine synthase, EC 2.5.1.6						A0A5K4EGB2	Putative sm29; Sm29 OS=Schistosoma mansoni OX=6183 PE=4 SV=1
	A0A3Q0KBJ8	Lysosomal Pro-Xaa carboxypeptidase (S28 family)						A0A5K4ELB7	Bravo_FIGEY domain-containing protein OS=Schistosoma mansoni OX=6183 PE=4 SV=1
	A0A3Q0KBV4	Eukaryotic translation initiation factor 3 subunit I, eIF3i						A0A5K4ELN3	Titin, putative OS=Schistosoma mansoni OX=6183 PE=3 SV=1
	A0A3Q0KBW8	Heterogeneous nuclear ribonucleoprotein l (Hnrnp l), putative						A0A5K4ELY6	Cell polarity protein OS=Schistosoma mansoni OX=6183 PE=4 SV=1
	A0A3Q0KC14	Uncharacterized protein						A0A5K4ESF0	Egf-like domain protein OS=Schistosoma mansoni OX=6183 PE=4 SV=1
	A0A3Q0KC41	Heat shock protein HSP60, putative						A0A5K4EXQ4	SPRY domain containing protein OS=Schistosoma mansoni OX=6183 PE=4 SV=1
	A0A3Q0KC43	Deoxyribonuclease II-related						A0A5K4F3U4	Uncharacterized protein OS=Schistosoma mansoni OX=6183 PE=3 SV=1
	A0A3Q0KC44	Glycogenin-related						A0A5K4F4U5	Uncharacterized protein OS=Schistosoma mansoni OX=6183 PE=4 SV=1
	A0A3Q0KC80	Putative chaperone binding protein						A0A5K4F5G0	Uncharacterized protein OS=Schistosoma mansoni OX=6183 PE=4 SV=1
	A0A3Q0KC86	Smp_010230						A0A5K4F769	Uncharacterized protein OS=Schistosoma mansoni OX=6183 PE=4 SV=1
	A0A3Q0KC93	Isochorismatase domain-containing protein						A0A5K4FA09	EF-hand domain-containing protein OS=Schistosoma mansoni OX=6183 PE=4 SV=1
	A0A3Q0KC96	DUF1907 domain-containing protein						A0A5K4FAQ2	Uncharacterized protein OS=Schistosoma mansoni OX=6183 PE=3 SV=1
	A0A3Q0KCA6	Putative sj-Ts4 protein						A0A5K4FFR8	Uncharacterized protein OS=Schistosoma mansoni OX=6183 PE=4 SV=1
	A0A3Q0KCB8	Calcium/calmodulin-dependent protein kinase, EC 2.7.11.17						D6BNU5	Leucine aminopeptidase 2 OS=Schistosoma mansoni OX=6183 PE=2 SV=1
	A0A3Q0KCC6	Putative beta-galactosidase						G4V5I4	Glyceraldehyde-3-phosphate dehydrogenase OS=Schistosoma mansoni OX=6183 PE=3 SV=1
	A0A3Q0KCF3	Putative four and A half lim domains						G4V865	Tubulin alpha chain OS=Schistosoma mansoni OX=6183 PE=3 SV=1
	A0A3Q0KCF9	Coronin						G4VGQ7	Putative troponin I OS=Schistosoma mansoni OX=6183 PE=4 SV=1
	A0A3Q0KCL6	Adducin related protein						G4VN76	Tropomyosin II isoform 7 OS=Schistosoma mansoni OX=6183 PE=2 SV=1
	A0A3Q0KCM5	Beta'-coat protein						P91803	Putative cytosol aminopeptidase (Fragment) OS=Schistosoma mansoni OX=6183 PE=2 SV=1
	A0A3Q0KCM9	XPG_I_2 domain-containing protein						Q26547	Probable hydroxyacylglutathione hydrolase OS=Schistosoma mansoni OX=6183 PE=2 SV=1
	A0A3Q0KCR4	Putative trimeric G-protein alpha o subunit						Q26572	Essential myosin light chain OS=Schistosoma mansoni OX=6183 PE=2 SV=1
	A0A3Q0KCS4	Uncharacterized protein						Q26606	Serpin (Fragment) OS=Schistosoma mansoni OX=6183 GN=SPI PE=2 SV=1
	A0A3Q0KCS6	T-complex protein 1 subunit alpha (CCT-alpha)						Q26607	Surface protein (Fragment) OS=Schistosoma mansoni OX=6183 PE=2 SV=1
	A0A3Q0KCT5	200-kDa GPI-anchored surface glycoprotein						Q94747	Elongation factor 1-alpha OS=Schistosoma mansoni OX=6183 GN=EF1-alpha PE=2 SV=1
	A0A3Q0KCV0	Putative phospholipase A-2-activating protein						Q95VB7	Albumin OS=Schistosoma mansoni OX=6183 PE=2 SV=1
	A0A3Q0KCV6	Putative troponin I						Q9Y1U7	Myosin light chain OS=Schistosoma mansoni OX=6183 PE=2 SV=1
	A0A3Q0KCW2	Glycogen [starch] synthase, EC 2.4.1.11
	A0A3Q0KCZ4	Tubulin-specific chaperone A
	A0A3Q0KD07	Uncharacterized protein
	A0A3Q0KD32	Putative syntaxin
	A0A3Q0KD49	Putative alpha-glucosidase
	A0A3Q0KD50	Reticulon-like protein
	A0A3Q0KDC5	Histidine--tRNA ligase, EC 6.1.1.21
	A0A3Q0KDC8	Uncharacterized protein
	A0A3Q0KDD7	Uncharacterized protein
	A0A3Q0KDH3	Palmitoyl-protein hydrolase, EC 3.1.2.22
	A0A3Q0KDJ1	ADP-ribosyl cyclase/cyclic ADP-ribose hydrolase, EC 3.2.2.6
	A0A3Q0KDU9	Putative phosphoglycolate/pyridoxal phosphate phosphatase
	A0A3Q0KDV4	Leucine aminopeptidase (M17 family)
	A0A3Q0KDV9	Septin-10 (SmSEPT10)
	A0A3Q0KDY8	Elongation factor 1-beta, putative
	A0A3Q0KDZ1	Tubulin beta chain
	A0A3Q0KDZ3	Rna-binding ras-gap sh3 binding protein related
	A0A3Q0KE26	Putative importin-beta 3
	A0A3Q0KE94	Putative alpha-actinin
	A0A3Q0KED0	AP complex subunit beta
	A0A3Q0KEE5	Paramyosin
	A0A3Q0KEH4	Putative polypyrimidine tract binding protein
	A0A3Q0KEI3	Putative arginine/serine-rich splicing factor
	A0A3Q0KEJ3	Thioredoxin (Mitochondrial), Trx M
	A0A3Q0KEK4	Putative alpha-amylase
	A0A3Q0KEL2	2'-phosphotransferase, EC 2.7.1.160
	A0A3Q0KEM2	ATP synthase subunit beta, EC 7.1.2.2
	A0A3Q0KEN6	Putative prothymosin alpha-B
	A0A3Q0KEP8	Niemann-pick C1 (NPC1)
	A0A3Q0KER3	Uncharacterized protein
	A0A3Q0KES8	Putative rab5
	A0A3Q0KET6	Methionine--tRNA ligase, cytoplasmic, EC 6.1.1.10 (Methionyl-tRNA synthetase)
	A0A3Q0KET8	V-type proton ATPase subunit a
	A0A3Q0KEV1	Glycine--tRNA ligase, EC 6.1.1.14 (Diadenosine tetraphosphate synthetase)
	A0A3Q0KEY1	T-complex protein 1 subunit gamma
	A0A3Q0KEY4	Putative dynein light chain
	A0A3Q0KF16	Putative heterogeneous nuclear ribonucleoprotein
	A0A3Q0KF32	Beta-glucosidase, EC 3.2.1.21
	A0A3Q0KF47	Basigin related
	A0A3Q0KF62	Putative far upstream (Fuse) binding protein
	A0A3Q0KF78	Oxoglutarate dehydrogenase (succinyl-transferring), EC 1.2.4.2
	A0A3Q0KF79	Putative mitotic checkpoint protein bub3
	A0A3Q0KF84	Putative myosin light chain 1
	A0A3Q0KF91	Uncharacterized protein
	A0A3Q0KFB9	Delta-aminolevulinic acid dehydratase, EC 4.2.1.24
	A0A3Q0KFC2	Paramyosin
	A0A3Q0KFD4	U6 snRNA-associated Sm-like protein LSm1
	A0A3Q0KFE4	Proliferating cell nuclear antigen
	A0A3Q0KFI1	Ferritin, EC 1.16.3.1
	A0A3Q0KFK0	Putative histidine triad (Hit) protein
	A0A3Q0KFR8	Vacuolar protein sorting-associated protein 29 (Vesicle protein sorting 29)
	A0A3Q0KFS0	Elongator complex protein 2
	A0A3Q0KFS1	Uridine 5'-monophosphate synthase, EC 2.4.2.10, EC 4.1.1.23
	A0A3Q0KFW3	Uridylate-specific endoribonuclease, EC 4.6.1.-
	A0A3Q0KG14	Putative heterogeneous nuclear ribonucleoprotein
	A0A3Q0KG38	Archease domain-containing protein
	A0A3Q0KG70	Smdr2
	A0A3Q0KG87	Adenylosuccinate synthetase, AMPSase, AdSS, EC 6.3.4.4 (IMP--aspartate ligase)
	A0A3Q0KGC9	Protein-L-isoaspartate O-methyltransferase, EC 2.1.1.77
	A0A3Q0KGE2	Oxysterol-binding protein
	A0A3Q0KGK8	Putative soluble NSF attachment protein (SNAP)
	A0A3Q0KGQ8	Tetraspanin
	A0A3Q0KGR1	Serpin, putative
	A0A3Q0KGR3	Aconitate hydratase, mitochondrial, Aconitase, EC 4.2.1.3
	A0A3Q0KGS9	Putative dynactin subunit
	A0A3Q0KGT2	GrpE protein homolog
	A0A3Q0KGU1	Inosine triphosphate pyrophosphatase, ITPase, Inosine triphosphatase, EC 3.6.1.9 (Non-canonical purine NTP pyrophosphatase) (Non-standard purine NTP pyrophosphatase) (Nucleoside-triphosphate diphosphatase) (Nucleoside-triphosphate pyrophosphatase, NTPase)
	A0A3Q0KGV9	Ferritin, EC 1.16.3.1
	A0A3Q0KGW0	Ferritin, EC 1.16.3.1
	A0A3Q0KGZ5	Multifunctional fusion protein [Includes: L-glutamate gamma-semialdehyde dehydrogenase, EC 1.2.1.88 (L-glutamate gamma-semialdehyde dehydrogenase); Delta-1-pyrroline-5-carboxylate dehydrogenase, P5C dehydrogenase ]
	A0A3Q0KH09	Putative tumor protein d52
	A0A3Q0KH17	Putative heat shock protein 70 (Hsp70)-interacting protein
	A0A3Q0KH73	Putative neuronal calcium sensor
	A0A3Q0KH81	Proteasome subunit alpha type
	A0A3Q0KHB1	Synaptotagmin, putative
	A0A3Q0KHG1	Ubiquitin-fold modifier-conjugating enzyme 1
	A0A3Q0KHJ2	Putative sm29; Sm29
	A0A3Q0KHN0	AP-2 complex subunit alpha
	A0A3Q0KHN3	Annexin
	A0A3Q0KHN9	Putative lysosome-associated membrane glycoprotein
	A0A3Q0KHP7	Putative prefoldin subunit
	A0A3Q0KHT5	Proteasome subunit beta
	A0A3Q0KHY6	Legumain, EC 3.4.22.34
	A0A3Q0KI18	SUI1 domain-containing protein
	A0A3Q0KI25	Putative annexin
	A0A3Q0KI64	Dihydropyrimidinase related protein-1 (M38 family)
	A0A3Q0KI67	V-type proton ATPase subunit
	A0A3Q0KI71	ADP/ATP translocase (ADP,ATP carrier protein)
	A0A3Q0KIB1	Uroporphyrinogen-III synthase, EC 4.2.1.75 (Hydroxymethylbilane hydrolyase [cyclizing]) (Uroporphyrinogen-III cosynthase)
	A0A3Q0KIE2	Short chain dehydrogenase,putative
	A0A3Q0KIF2	Cystathionine gamma-lyase, EC 4.4.1.1 (Gamma-cystathionase)
	A0A3Q0KIF4	E2 ubiquitin-conjugating enzyme, EC 2.3.2.23
	A0A3Q0KIG2	PwLAP aminopeptidase (M17 family)
	A0A3Q0KIN2	Cathepsin B-like peptidase (C01 family)
	A0A3Q0KIP2	Cathepsin B (C01 family)
	A0A3Q0KIP4	Paramyosin
	A0A3Q0KIP8	Putative phosphoglucomutase
	A0A3Q0KIQ6	Uncharacterized protein
	A0A3Q0KIU5	Ubiquitin carboxyl-terminal hydrolase 7, EC 3.4.19.12 (Ubiquitin thioesterase 7) (Ubiquitin-specific-processing protease 7)
	A0A3Q0KIV9	Putative programmed cell death 6-interacting protein
	A0A3Q0KIW1	Hypoxia upregulated 1 (Hyou1)-related
	A0A3Q0KIW6	Gamma-glutamyltransferase-like protein 3 (T03 family)
	A0A3Q0KIY2	Mannose-6-phosphate isomerase, EC 5.3.1.8
	A0A3Q0KIZ6	Integrin beta
	A0A3Q0KJ03	Family C2 unassigned peptidase (C02 family)
	A0A3Q0KJ05	Phospholipid-transporting ATPase, EC 7.6.2.1
	A0A3Q0KJ08	Putative macroglobulin/complement
	A0A3Q0KJ48	Aminopeptidase, EC 3.4.11.-
	A0A3Q0KJ95	Eukaryotic translation initiation factor 2 subunit 1 (Eukaryotic translation initiation factor 2 subunit alpha)
	A0A3Q0KJF0	Protein-synthesizing GTPase, EC 3.6.5.3
	A0A3Q0KJK2	Uncharacterized protein
	A0A3Q0KJL0	Valine--tRNA ligase, EC 6.1.1.9 (Valyl-tRNA synthetase)
	A0A3Q0KJM6	Ubiquitin thioesterase, EC 3.4.19.12
	A0A3Q0KJQ1	PH domain-containing protein
	A0A3Q0KJQ2	Protein transport protein SEC23
	A0A3Q0KJR0	Receptor expression-enhancing protein
	A0A3Q0KJY0	Hypoxanthine phosphoribosyltransferase, EC 2.4.2.8
	A0A3Q0KJY3	Phospholipid-transporting ATPase, EC 7.6.2.1
	A0A3Q0KJY8	EF hand containing protein
	A0A3Q0KK01	Lysine--tRNA ligase, EC 6.1.1.6 (Lysyl-tRNA synthetase)
	A0A3Q0KK10	Ribulose-phosphate 3-epimerase, EC 5.1.3.1
	A0A3Q0KK40	Saposin containing protein
	A0A3Q0KK62	Putative heat shock protein 70 (Hsp70)
	A0A3Q0KK72	SRP40_C domain-containing protein
	A0A3Q0KKD2	Glycylpeptide N-tetradecanoyltransferase, EC 2.3.1.97
	A0A3Q0KKE8	Uncharacterized protein
	A0A3Q0KKK1	Transport proetin (Smap-4-related)
	A0A3Q0KKL2	Putative fad oxidoreductase
	A0A3Q0KKN2	Venom allergen-like (VAL) 6 protein
	A0A3Q0KKR2	Putative sodium/potassium-dependent atpase beta subunit; Sodium/potassium ATPase1 beta subunit
	A0A3Q0KKX8	PDZ domain-containing protein
	A0A3Q0KKY1	Titin, putative
	A0A3Q0KL11	Uncharacterized protein
	A0A3Q0KL25	Serine/threonine-protein phosphatase, EC 3.1.3.16
	A0A3Q0KL50	Putative synapsin
	A0A3Q0KL88	DUF2013 domain-containing protein
	A0A3Q0KL98	Uncharacterized protein
	A0A3Q0KLA4	Putative aquaporin
	A0A3Q0KLA6	Bravo_FIGEY domain-containing protein
	A0A3Q0KLF0	Nuclear movement protein related
	A0A3Q0KLK5	Calponin-homology (CH) domain-containing protein
	A0A3Q0KLN6	Ge1_WD40 domain-containing protein
	A0A3Q0KLP2	Sodium/potassium-transporting ATPase subunit alpha
	A0A3Q0KLP9	Cell polarity protein
	A0A3Q0KLQ0	Prominin (Prom) protein, putative
	A0A3Q0KLQ5	Dynein light intermediate chain
	A0A3Q0KLR5	Alanine transaminase, EC 2.6.1.2
	A0A3Q0KLT7	Putative camp-dependent protein kinase type II regulatory subunit
	A0A3Q0KLU8	Glucosidase 2 subunit beta
	A0A3Q0KLW3	Alpha-mannosidase, EC 3.2.1.-
	A0A3Q0KM39	UTP--glucose-1-phosphate uridylyltransferase, EC 2.7.7.9
	A0A3Q0KM42	Putative importin 7
	A0A3Q0KM63	Arginine--tRNA ligase, EC 6.1.1.19 (Arginyl-tRNA synthetase)
	A0A3Q0KM81	Uncharacterized protein
	A0A3Q0KMA3	Phosphodiesterase, EC 3.1.4.-
	A0A3Q0KMC4	Putative zinc finger protein
	A0A3Q0KME1	Putative collagen alpha-1(I) chain
	A0A3Q0KMF7	Putative microtubule-associated protein
	A0A3Q0KMJ7	Putative programmed cell death protein
	A0A3Q0KMK3	Calcium-transporting ATPase, EC 7.2.2.10
	A0A3Q0KML6	Dynamin-associated protein, putative
	A0A3Q0KMP2	Phosphatidylinositol transfer protein
	A0A3Q0KMR2	Guanylate kinase, EC 2.7.4.8
	A0A3Q0KMS2	Uncharacterized protein
	A0A3Q0KMZ1	Proline--tRNA ligase, EC 6.1.1.15
	A0A3Q0KN12	Putative rab
	A0A3Q0KN25	Peptidase C1 family
	A0A3Q0KN44	Nudix hydrolase domain-containing protein
	A0A3Q0KN95	Purple acid phosphatase, EC 3.1.3.2
	A0A3Q0KN99	Putative tetraspanin-CD63 receptor
	A0A3Q0KNA5	Subfamily S1A unassigned peptidase (S01 family)
	A0A3Q0KNB2	Fer-1-related
	A0A3Q0KNB5	Galectin domain-containing protein
	A0A3Q0KNE4	Hypothetical Schistosoma spp. protein UPF0506
	A0A3Q0KNL3	Rho-GAP domain-containing protein
	A0A3Q0KNL7	Alpha-1,4 glucan phosphorylase, EC 2.4.1.1
	A0A3Q0KNT9	Palmitoyl-protein thioesterase 1, EC 3.1.2.22 (Palmitoyl-protein hydrolase 1)
	A0A3Q0KNU0	Glycine amidinotransferase, EC 2.1.4.1 (L-arginine:glycine amidinotransferase)
	A0A3Q0KP01	Presequence protease, mitochondrial
	A0A3Q0KP50	Alpha-L-fucosidase, EC 3.2.1.51
	A0A3Q0KP95	Putative cytosolic purine 5-nucleotidase
	A0A3Q0KPB5	Putative p53 regulated pa26 nuclear protein sestrin
	A0A3Q0KPD1	Putative chitinase
	A0A3Q0KPD2	Neutral ceramidase, EC 3.5.1.23
	A0A3Q0KPH4	PPM-type phosphatase domain-containing protein
	A0A3Q0KPU0	Proliferation-associated protein 2G4, 38kDa (M24 family)
	A0A3Q0KPW4	T-complex protein 1 subunit eta, TCP-1-eta (CCT-eta)
	A0A3Q0KPZ2	Putative centrosomal protein of 135 kDa (Cep135 protein) (Centrosomal protein 4)
	A0A3Q0KQ72	Serine/threonine kinase
	A0A3Q0KQ74	ER lumen protein-retaining receptor
	A0A3Q0KQ79	Putative ribonuclease z, chloroplast
	A0A3Q0KQB7	Sugar nucleotide epimerase related
	A0A3Q0KQD5	Clathrin heavy chain
	A0A3Q0KQF9	Egf-like domain protein
	A0A3Q0KQR6	Uncharacterized protein
	A0A3Q0KQX0	Glycogenin-related
	A0A3Q0KR42	PDZ domain-containing protein
	A0A3Q0KRN3	Putative WD-repeat protein
	A0A3Q0KRS0	Uncharacterized protein
	A0A3Q0KRT5	LIM domain-containing protein
	A0A3Q0KRW3	Uncharacterized protein
	A0A3Q0KS32	Uncharacterized protein
	A0A3Q0KS42	Uncharacterized protein
	A0A3Q0KS54	Serine/threonine-protein phosphatase 2A activator, EC 5.2.1.8 (Phosphotyrosyl phosphatase activator)
	A0A3Q0KSA6	Putative gata zinc finger domain-containing protein
	A0A3Q0KSF4	Ubiquitin-activating enzyme E1b, putative
	A0A3Q0KSF8	Glycerol-3-phosphate dehydrogenase [NAD(+)], EC 1.1.1.8
	A0A3Q0KSG2	Carbonic anhydrase, EC 4.2.1.1
	A0A3Q0KSH0	Putative chaperone binding protein
	A0A3Q0KSH7	Amine oxidase, EC 1.4.3.-
	A0A3Q0KSJ1	Ubiquitin carboxyl-terminal hydrolase, EC 3.4.19.12
	A0A3Q0KSM1	Rab, putative
	A0A3Q0KSS9	Cysteine--tRNA ligase, EC 6.1.1.16 (Cysteinyl-tRNA synthetase)
	A0A3Q0KSU7	SPARC_Ca_bdg domain-containing protein
	A0A3Q0KSZ2	Protein disulfide-isomerase, EC 5.3.4.1
	A0A3Q0KT37	Uncharacterized protein
	A0A3Q0KTA0	Uncharacterized protein
	A0A3Q0KTA1	Long-chain-fatty-acid--CoA ligase
	A0A3Q0KTB3	DNA damage-binding protein 1 (Damage-specific DNA-binding protein 1)
	A0A3Q0KTB5	Uncharacterized protein
	A0A3Q0KTE8	Carboxypeptidase, EC 3.4.16.-
	A0A3Q0KTH5	Tetraspanin
	A0A3Q0KTH7	Eukaryotic translation initiation factor 2A
	A0A3Q0KTQ3	Troponin t, invertebrate, putative
	A0A3Q0KTQ4	Eukaryotic translation initiation factor 2c,putative
	A0A3Q0KTS6	40S ribosomal protein SA
	A0A3Q0KTT1	Putative cellular nucleic acid binding protein
	A0A3Q0KTV5	Uncharacterized protein
	A0A3Q0KTX6	Ubiquitin carboxyl-terminal hydrolase MINDY, EC 3.4.19.12
	A0A3Q0KU06	Uncharacterized protein
	A0A3Q0KU93	ML domain-containing protein
	A0A3Q0KUE6	SPRY domain containing protein
	A0A3Q0KUG7	Ceramidase
	A0A3Q0KUI2	Putative gelsolin
	A0A3Q0KUM2	Dihydropyrimidinase related protein-3 (M38 family)
	A0A3Q0KUT2	Dynein light chain
	A0A3Q0KUT3	Uncharacterized protein
	A0A3Q0KUU4	Isocitrate dehydrogenase [NAD] subunit, mitochondrial
	A0A3Q0KUV5	Putative ubiquitin fusion degradaton protein
	A0A3Q0KUZ7	Small nuclear ribonucleoprotein E, snRNP-E (Sm protein E)
	A0A3Q0KV18	Long-chain-fatty-acid--CoA ligase
	A0A3Q0KV25	Smp_202690
	A0A3Q0KV39	Dynein light chain
	A0A3Q0KV72	Putative rab15, 13, 10, 1, 35, 5, and
	A0A3Q0KV83	Putative beta-1,4-galactosyltransferase
	A0A3Q0KV99	Protein-serine/threonine kinase
	A0A3Q0KVA0	V-type proton ATPase subunit C
	A0A3Q0KVB3	Acylaminoacyl-peptidase, EC 3.4.19.1
	A0A3Q0KVB9	ATPase ASNA1 homolog, EC 3.6.-.- (Arsenical pump-driving ATPase homolog) (Arsenite-stimulated ATPase)
	A0A3Q0KVE1	Putative retinoblastoma-binding protein 4 (Rbbp4)
	A0A3Q0KVF1	Uncharacterized protein
	A0A3Q0KVG0	Uncharacterized protein
	A0A3Q0KVG9	Protein phosphatase methylesterase 1, PME-1, EC 3.1.1.-
	A0A5K4EAJ8	Uncharacterized protein
	A0A5K4EAZ5	Low-density lipoprotein receptor (Ldl)
	A0A5K4EBD8	60S ribosomal protein L17
	A0A5K4ED01	Epidermal growth factor receptor kinase substrate eps8-related protein
	A0A5K4EE66	Thioredoxin glutathione reductase
	A0A5K4EFX3	Uncharacterized protein
	A0A5K4EG06	Aspartate aminotransferase, EC 2.6.1.1
	A0A5K4EGY8	Putative annexin
	A0A5K4EH65	Adducin related protein
	A0A5K4EHA3	Putative elongin B
	A0A5K4EHR8	Putative tegumental protein; Tegumental antigen
	A0A5K4EIP0	1,4-alpha-glucan branching enzyme, EC 2.4.1.18
	A0A5K4EIV3	Uncharacterized protein
	A0A5K4EIZ2	Eukaryotic translation initiation factor 2c,putative
	A0A5K4EKD8	Nitrilase-related
	A0A5K4EKS9	Endostatin domain-containing protein
	A0A5K4EL52	Glutamate synthase (NADH), EC 1.4.1.14
	A0A5K4ELI0	LIM zinc-binding domain-containing protein
	A0A5K4ENJ7	Uncharacterized protein
	A0A5K4EPF6	SBF2 domain-containing protein
	A0A5K4EQA8	Peptidylglycine monooxygenase, EC 1.14.17.3
	A0A5K4EQI1	NAD(P)H-hydrate epimerase, EC 5.1.99.6 (NAD(P)HX epimerase)
	A0A5K4EQP5	Putative ankyrin 2,3/unc44
	A0A5K4ERA4	Putative ankyrin 2,3/unc44
	A0A5K4ESU4	Putative cation chloride cotransporter
	A0A5K4ETF5	Phosphoacetylglucosamine mutase, PAGM, EC 5.4.2.3 (Acetylglucosamine phosphomutase) (N-acetylglucosamine-phosphate mutase)
	A0A5K4EUT3	GOLD domain-containing protein
	A0A5K4EY01	S-methyl-5'-thioadenosine phosphorylase, EC 2.4.2.28 (5'-methylthioadenosine phosphorylase, MTA phosphorylase, MTAP, MTAPase)
	A0A5K4EYE1	Smp_202610
	A0A5K4EYR3	PRX_like2 domain-containing protein
	A0A5K4EZT6	WD_REPEATS_REGION domain-containing protein
	A0A5K4EZV8	Uncharacterized protein
	A0A5K4EZW0	Collagen IV NC1 domain-containing protein
	A0A5K4EZX9	5'-deoxynucleotidase HDDC2, EC 3.1.3.89 (HD domain-containing protein 2)
	A0A5K4EZZ9	Pyruvate kinase, EC 2.7.1.40
	A0A5K4F062	Gynecophoral canal protein
	A0A5K4F079	Proteasome subunit beta
	A0A5K4F0G6	Uncharacterized protein
	A0A5K4F0J2	Aminotran_1_2 domain-containing protein
	A0A5K4F0M9	Proteasome subunit alpha type
	A0A5K4F0P7	PDZ_6 domain-containing protein
	A0A5K4F0Z8	KH domain-containing protein
	A0A5K4F103	Aminopeptidase, EC 3.4.11.-
	A0A5K4F1M4	Phospholipase B-like, EC 3.1.1.-
	A0A5K4F1Q8	Actin-related protein 2/3 complex subunit
	A0A5K4F1Q9	Dimethylargininase, EC 3.5.3.18
	A0A5K4F1T0	Transket_pyr domain-containing protein
	A0A5K4F1U4	FYVE_2 domain-containing protein
	A0A5K4F232	Uncharacterized protein
	A0A5K4F234	WD_REPEATS_REGION domain-containing protein
	A0A5K4F241	Uncharacterized protein
	A0A5K4F277	Dynein light chain
	A0A5K4F278	Transcriptional cofactor CA150
	A0A5K4F288	Kettin/titin-related protein
	A0A5K4F2D7	Uncharacterized protein
	A0A5K4F2F1	Uncharacterized protein
	A0A5K4F2J7	Serine/threonine-protein phosphatase, EC 3.1.3.16
	A0A5K4F2J9	Eukaryotic translation initiation factor 3 subunit D, eIF3d (Eukaryotic translation initiation factor 3 subunit 7)
	A0A5K4F2K4	Guanylate kinase, EC 2.7.4.8
	A0A5K4F2M1	Uncharacterized protein
	A0A5K4F2R5	TROVE domain-containing protein
	A0A5K4F2Y1	Uncharacterized protein
	A0A5K4F322	Uncharacterized protein
	A0A5K4F325	Uncharacterized protein
	A0A5K4F328	BPTI/Kunitz inhibitor domain-containing protein
	A0A5K4F354	Uncharacterized protein
	A0A5K4F373	Uncharacterized protein
	A0A5K4F387	Uncharacterized protein
	A0A5K4F3F5	C2 domain-containing protein
	A0A5K4F3K1	Uncharacterized protein
	A0A5K4F3K7	Uncharacterized protein
	A0A5K4F3M2	Mitochondrial proton/calcium exchanger protein (Leucine zipper-EF-hand-containing transmembrane protein 1)
	A0A5K4F3M5	AMP deaminase, EC 3.5.4.6
	A0A5K4F3N8	FACT complex subunit
	A0A5K4F3S9	C-type lectin domain-containing protein
	A0A5K4F3V1	Uncharacterized protein
	A0A5K4F3X0	V-type proton ATPase subunit H
	A0A5K4F3X6	Calcium-transporting ATPase, EC 7.2.2.10
	A0A5K4F3Y0	ATP-binding cassette sub-family B member 6, EC 7.6.2.5 (ABC-type heme transporter ABCB6)
	A0A5K4F3Y3	Uncharacterized protein
	A0A5K4F420	CN hydrolase domain-containing protein
	A0A5K4F423	Uncharacterized protein
	A0A5K4F447	Aspartyl aminopeptidase, EC 3.4.11.21
	A0A5K4F451	Annexin, putative
	A0A5K4F452	Staphylococcal nuclease domain-containing protein, EC 3.1.31.1
	A0A5K4F480	TGc domain-containing protein
	A0A5K4F489	SH3_10 domain-containing protein
	A0A5K4F4D1	ACB domain-containing protein
	A0A5K4F4E6	Uncharacterized protein
	A0A5K4F4G0	Major vault protein
	A0A5K4F4I2	Integrin
	A0A5K4F4L5	Uncharacterized protein
	A0A5K4F4P6	Tyrosinase_Cu-bd domain-containing protein
	A0A5K4F500	Ferritin, EC 1.16.3.1
	A0A5K4F542	PKS_ER domain-containing protein
	A0A5K4F551	Choline transporter-like protein
	A0A5K4F5C9	PDZ domain-containing protein
	A0A5K4F5D3	Putative heat shock protein 70
	A0A5K4F676	Arginine/serine-rich splicing factor, putative
	A0A5K4F6A1	Putative uridine phosphorylase
	A0A5K4F6J4	Uncharacterized protein
	A0A5K4F6L3	Uncharacterized protein
	A0A5K4F6R0	Uncharacterized protein
	A0A5K4F6V1	Dynein light chain
	A0A5K4F761	Threonine--tRNA ligase, EC 6.1.1.3 (Threonyl-tRNA synthetase)
	A0A5K4F766	U6 snRNA-associated Sm-like protein LSm2
	A0A5K4F7B3	Uncharacterized protein
	A0A5K4F7B5	Uncharacterized protein
	A0A5K4F7F9	Dynein light chain
	A0A5K4F7H2	Uncharacterized protein
	A0A5K4F7I0	SH2 domain-containing protein
	A0A5K4F7M2	Coatomer subunit delta
	A0A5K4F7P9	MAM domain-containing protein
	A0A5K4F7T5	Uncharacterized protein
	A0A5K4F7U6	Uncharacterized protein
	A0A5K4F801	Uncharacterized protein
	A0A5K4F867	Uncharacterized protein
	A0A5K4F877	TNFR
	A0A5K4F8D5	Uncharacterized protein
	A0A5K4F8I2	Acylphosphatase, EC 3.6.1.7
	A0A5K4F8R8	Uncharacterized protein
	A0A5K4F8U0	6-phosphogluconate dehydrogenase, decarboxylating, EC 1.1.1.44
	A0A5K4F9D6	Peptidase S1 domain-containing protein
	A0A5K4F9E9	Malectin domain-containing protein
	A0A5K4F9G0	Uncharacterized protein
	A0A5K4F9L9	Pre-mRNA-processing factor 19, EC 2.3.2.27
	A0A5K4F9X8	FERM domain-containing protein
	A0A5K4FA47	Ala_racemase_N domain-containing protein
	A0A5K4FAA7	Uncharacterized protein
	A0A5K4FAB9	Uncharacterized protein
	A0A5K4FAK2	Uncharacterized protein
	A0A5K4FAM0	Putative talin
	A0A5K4FAN3	ADF-H domain-containing protein
	A0A5K4FAN4	Uncharacterized protein
	A0A5K4FAP3	SH2 domain-containing protein
	A0A5K4FAU1	Uncharacterized protein
	A0A5K4FB22	N(6)-L-threonylcarbamoyladenine synthase, EC 2.3.1.234 (N6-L-threonylcarbamoyladenine synthase)
	A0A5K4FB86	Uncharacterized protein
	A0A5K4FB90	Uncharacterized protein
	A0A5K4FBJ5	Putative mitochondrial ribosomal protein L53
	A0A5K4FBN8	Uncharacterized protein
	A0A5K4FBU7	ZU5 domain-containing protein
	A0A5K4FBW8	Tropomyosin-1
	A0A5K4FBX4	Uncharacterized protein
	A0A5K4FC02	Eukaryotic translation initiation factor 3 subunit L, eIF3l
	A0A5K4FC78	Sulfhydryl oxidase, EC 1.8.3.2
	A0A5K4FCA5	EF-hand domain-containing protein
	A0A5K4FCI3	26S proteasome non-ATPase regulatory subunit 1
	A0A5K4FCS2	Cathepsin L
	A0A5K4FD47	Uncharacterized protein
	A0A5K4FD80	Tetraspanin
	A0A5K4FD99	LLGL domain-containing protein
	A0A5K4FDB9	Uncharacterized protein
	A0A5K4FDD3	Uncharacterized protein
	A0A5K4FDR8	Uncharacterized protein
	A0A5K4FDT4	TIP120 domain-containing protein
	A0A5K4FDU8	Ribosomal protein L19
	A0A5K4FDX2	Putative collagen alpha-1(V) chain
	A0A5K4FDX5	Snf7-like protein (Bc-2) (Putative breast adenocarcinoma marker)
	A0A5K4FE25	Uncharacterized protein
	A0A5K4FE28	Polysacc_synt_4 domain-containing protein
	A0A5K4FE76	Uncharacterized protein
	A0A5K4FEG8	Uncharacterized protein
	A0A5K4FEM7	Uncharacterized protein
	A0A5K4FFP1	Ras-related protein Rab-3
	A0A5K4FFP2	Fe2OG dioxygenase domain-containing protein
	A0A5K4FFR4	Uncharacterized protein
	A0A5K4FFU6	Uncharacterized protein
	B2D1S3	Nucleotide pyrophosphatase/phosphodiesterase 5
	B8Y6H3	DIF_5
	C0L926	Peptidylamidoglycolate lyase, EC 4.3.2.5
	C1LZ83	Proteasome activator PA28-gamma
	C1LZY9	Serine/threonine-protein phosphatase, EC 3.1.3.16
	C4PZS5	60S acidic ribosomal protein P0
	C4Q0P6	Lissencephaly-1 homolog
	C4Q2I8	N-acyl-aliphatic-L-amino acid amidohydrolase, EC 3.5.1.14 (N-acyl-L-amino-acid amidohydrolase)
	C4Q4W0	Uncharacterized protein
	C4Q5J8	Glycerol-3-phosphate dehydrogenase [NAD(+)], EC 1.1.1.8
	C4Q5U5	Basigin related; Basigin related; Ig domain-containing protein; Ig domain-containing protein (Ig domain-containing protein)
	C4QB35	Heterogeneous nuclear ribonucleoprotein l (Hnrnp l), putative
	C4QBN1	Histone H4
	C4QH88	Annexin
	C4QHD7	Histone H3
	C4QIC0	Tubulin beta chain
	C4QJA1	ATP synthase delta chain, mitochondrial,putative
	C4QJB5	Histone H3
	C4QP69	Receptor for activated PKC, putative
	C4QPU9	Uncharacterized protein
	C7DPD5	Serine/threonine kinase; cAMP-dependent protein kinase catalytic subunit (cAMP-dependent protein kinase catalytic subunit)
	E2EAJ1	GDP-mannose 4,6-dehydratase, EC 4.2.1.47 (GDP-D-mannose dehydratase)
	E7BBH9	cGMP-dependent protein kinase, EC 2.7.11.12
	G4LUC6	Dynein light chain
	G4LUC8	Camp-dependent protein kinase regulatory chain,putative
	G4LUF3	Hyaluronidase, putative
	G4LUJ6	Proteasome subunit beta
	G4LUN6	Tetraspanin
	G4LUV4	Subfamily C1A non-peptidase homologue (C01 family)
	G4LUZ0	Eukaryotic translation initiation factor 3 subunit K, eIF3k (eIF-3 p25)
	G4LV80	6-phosphogluconolactonase, 6PGL, EC 3.1.1.31
	G4LVC7	RNA helicase, EC 3.6.4.13
	G4LVD2	Uncharacterized protein
	G4LVS4	Saposin containing protein
	G4LVU9	F-actin-capping protein subunit alpha
	G4LW08	Actin, putative
	G4LW91	Thimet oligopeptidase (M03 family)
	G4LWA8	Vacuolar proton pump subunit B, V-ATPase subunit B (Vacuolar proton pump subunit B)
	G4LWW1	Asparagine--tRNA ligase, EC 6.1.1.22
	G4LWW2	Tetraspanin, putative
	G4LX03	Adenosylhomocysteinase, EC 3.3.1.1
	G4LX23	Uncharacterized protein
	G4LX25	Uncharacterized protein
	G4LX41	COP9 signalosome complex subunit 4
	G4LX87	Clumping factor A (Fibrinogen-binding protein A) (Fibrinogen receptor A), putative
	G4LXB1	Elongation factor 1-gamma, putative
	G4LXH7	Peroxiredoxin, Prx3
	G4LXI6	Uncharacterized protein
	G4LXI7	Ubiquitin-conjugating enzyme E2 l, putative
	G4LXI9	V-type proton ATPase proteolipid subunit
	G4LXM5	Ubiquitin carboxyl-terminal hydrolase, EC 3.4.19.12
	G4LXX5	Cystathionine beta-synthase, EC 4.2.1.22
	G4LXZ2	Ribonucloprotein
	G4LY02	NIF3-like protein 1
	G4LY37	Importin subunit alpha
	G4LY63	Succinate dehydrogenase [ubiquinone] flavoprotein subunit, mitochondrial, EC 1.3.5.1
	G4LYA2	Cysteine and histidine-rich domain (Chord)-containing, zinc binding protein, putative
	G4LYE6	Proteasome subunit beta
	G4LYI8	ATP-dependent (S)-NAD(P)H-hydrate dehydratase, EC 4.2.1.93 (ATP-dependent NAD(P)HX dehydratase)
	G4LYV3	Nuclear movement protein nudc, putative
	G4LYZ1	Glutamate dehydrogenase
	G4LZ54	Syntaxin-12, putative
	G4LZI3	Universal stress protein G, putative
	G4LZY4	Hsp90 chaperone protein kinase-targeting subunit
	G4M039	Neutral alpha-glucosidase ab (Glucosidase II alpha subunit) (Alpha glucosidase 2),putative
	G4M0F7	Vacuolar ATP synthase subunit e, putative
	G4M0L4	SBF2 domain-containing protein
	G4M0N4	Protein phosphatase inhibitor, putative
	G4M0V9	SH3 domain-binding glutamic acid-rich-like protein
	G4M0W9	C-type lectin domain-containing protein
	G4M0X2	Ubiquilin 1,2, putative
	G4M103	Vesicular integral-membrane protein vip36 (Mannose-binding lectin 2)-related
	G4M183	Proteasome subunit alpha type
	G4M1G7	Growth factor receptor-bound protein, putative
	G4M1K6	Pyridoxal 5'-phosphate synthase, EC 1.4.3.5
	G4M1U8	Voltage-dependent anion-selective channel,putative
	G4V5J1	Acetyl-CoA hydrolase, EC 3.1.2.1 (Acetyl-CoA deacylase)
	G4V5L4	Putative chaperonin containing t-complex protein 1, zeta subunit, tcpz
	G4V5L5	DUF1681 domain-containing protein
	G4V5Q2	Thioredoxin domain-containing protein 17
	G4V5S1	Smp_200240
	G4V5S2	Usp domain-containing protein
	G4V5V7	Putative tubulin-specific chaperone B (Tubulin folding cofactor B)
	G4V5Z8	Tr-type G domain-containing protein
	G4V604	Histone deacetylase, EC 3.5.1.98
	G4V664	Similar to TatD DNAse domain containing 1; Tatd DNAse-related
	G4V683	Phosphorylase kinase, EC 2.7.11.19
	G4V6E9	Histone H2B
	G4V6F1	Uncharacterized protein
	G4V6J3	Coatomer subunit gamma
	G4V6L7	RNA helicase, EC 3.6.4.13
	G4V6T7	Uncharacterized protein
	G4V6Z2	Putative gaba(A) receptor-associated protein
	G4V6Z7	Actin-related protein 2/3 complex subunit 5
	G4V705	Putative methionyl-tRNA synthetase
	G4V734	Putative gtp-binding protein (Q) alpha-11 subunit, gna11
	G4V740	Putative aquaporin-3
	G4V774	Putative inhibitor of apoptosis (Iap) domain family member
	G4V793	GTP-binding nuclear protein
	G4V7B6	Crp-related
	G4V7F4	Ubiquitin carboxyl-terminal hydrolase, EC 3.4.19.12
	G4V7H6	Putative glycogen synthase kinase 3-related (Gsk3)
	G4V7P2	DUF3421 domain-containing protein
	G4V7P4	Serine/threonine-protein phosphatase, EC 3.1.3.16
	G4V7X3	Uncharacterized protein
	G4V7X9	Adducin related protein
	G4V7Y4	Serine/threonine protein phosphatase 2A regulatory subunit
	G4V805	Putative hsp40, subfamily A, members 1,2,4
	G4V850	Dynein light chain
	G4V8F7	Putative gtp-binding protein (I) alpha-1subunit, gnai1
	G4V8G1	PPM-type phosphatase domain-containing protein
	G4V8L2	Serine/threonine-protein phosphatase 5, EC 3.1.3.16
	G4V8W2	Copper transport protein
	G4V8W3	Putative mannose-1-phosphate guanyltransferase
	G4V8X9	Putative heat shock protein
	G4V926	Proteasome endopeptidase complex, EC 3.4.25.1
	G4V946	Macro domain-containing protein
	G4V9A8	Putative rho2 GTPase
	G4V9G5	60S ribosomal protein L12
	G4V9I5	Inosine-5'-monophosphate dehydrogenase, IMP dehydrogenase, IMPD, IMPDH, EC 1.1.1.205
	G4V9X4	Rhodanese domain-containing protein
	G4V9Z3	U6 snRNA-associated Sm-like protein LSm3
	G4VA23	Putative 22.6kDa tegument-associated antigen
	G4VA28	Tegumental antigen
	G4VA29	Tegumental antigen
	G4VAD2	Elongation factor 1-alpha
	G4VAJ9	40S ribosomal protein S12
	G4VAQ2	Uncharacterized protein
	G4VAQ6	Proteasome subunit beta
	G4VAS6	Uncharacterized protein
	G4VB07	Putative alpha-actinin
	G4VB16	Uncharacterized protein
	G4VB23	Fumarate hydratase, EC 4.2.1.2
	G4VBG5	Ferritin, EC 1.16.3.1
	G4VBG6	Ferritin, EC 1.16.3.1
	G4VBJ2	Ubx6(Yeast)-related
	G4VBK5	Ribokinase, RK, EC 2.7.1.15
	G4VBN1	Fragile X related 1, frx1
	G4VBP6	Sm protein F
	G4VBU4	Saposin containing protein
	G4VBW4	Putative alpha-actinin
	G4VBY2	Putative sumo-1-activating enzyme E1a
	G4VC15	Aspartate aminotransferase, EC 2.6.1.1
	G4VC44	Putative glucose transport protein
	G4VC55	Venom allergen-like (VAL) 11 protein
	G4VC69	Tryptophan--tRNA ligase, EC 6.1.1.2 (Tryptophanyl-tRNA synthetase)
	G4VCD7	Dihydropteridine reductase
	G4VCF5	Putative eukaryotic translation initiation factor 4e
	G4VCN8	Dihydrolipoyl dehydrogenase, EC 1.8.1.4
	G4VCS4	Uncharacterized protein
	G4VCW3	Histone H2A
	G4VDB2	Geranylgeranyl transferase type-2 subunit alpha, EC 2.5.1.60 (Geranylgeranyl transferase type II subunit alpha)
	G4VDS7	Putative chromobox protein
	G4VDV2	Prefoldin subunit 3
	G4VE80	Nicotinate phosphoribosyltransferase related pre-B cell enhancing factor
	G4VEG1	Endothelial differentiation-related factor 1
	G4VEM1	UDP-glucose 4-epimerase, EC 5.1.3.2
	G4VEP8	Uncharacterized protein
	G4VES1	Dihydropyrimidinase (M38 family); Dihydropyrimidinase related protein-2 (M38 family)
	G4VEV6	Cathepsin D (A01 family)
	G4VF55	RNA-binding protein 8A
	G4VF75	T-complex protein 1 subunit epsilon (CCT-epsilon)
	G4VF95	Putative leucine-rich repeat-containing protein
	G4VFE1	Fibrillar collagen NC1 domain-containing protein
	G4VFG2	Metallophos domain-containing protein
	G4VFI4	60S acidic ribosomal protein P2
	G4VFN5	Putative prefoldin subunit 2
	G4VFQ0	Peptidyl-prolyl cis-trans isomerase, PPIase, EC 5.2.1.8
	G4VFV4	Putative rap1 and
	G4VFV5	Phospholipase d-related
	G4VFX0	Putative tropinone reductase
	G4VFY7	Subfamily A1A unassigned peptidase (A01 family)
	G4VG42	Dipeptidyl peptidase 1 (Cathepsin C) (Cathepsin J) (Dipeptidyl peptidase I) (Dipeptidyl transferase)
	G4VG55	Coatomer subunit epsilon
	G4VGA5	Sodium/potassium-transporting ATPase subunit alpha
	G4VGF2	Copper transport protein atox1-related
	G4VGF4	Skp1-related
	G4VGG1	Putative proteasome inhibitor
	G4VGI0	Uridine phosphorylase A, SmUPa, EC 2.4.2.3
	G4VGM8	Putative nascent polypeptide associated complex alpha subunit (Nac alpha)
	G4VGU2	Putative chloride intracellular channel
	G4VGX1	Putative actin-depolymerizing factor
	G4VHD9	T-complex protein 1 subunit delta
	G4VHH1	Saposin B-type domain-containing protein
	G4VHH4	Saposin B-type domain-containing protein
	G4VHN1	Putative importin beta-1
	G4VHP9	Beta-hexosaminidase, EC 3.2.1.52
	G4VI62	Annexin
	G4VI63	Annexin
	G4VIK8	60S ribosomal protein L29
	G4VIN1	Non-specific serine/threonine protein kinase, EC 2.7.11.1
	G4VIW9	Putative universal stress protein
	G4VIZ9	Serine--tRNA ligase, EC 6.1.1.11 (Seryl-tRNA synthetase)
	G4VJ45	Putative troponin I
	G4VJE7	Uncharacterized protein
	G4VJH0	Palmitoyltransferase, EC 2.3.1.225
	G4VJJ1	Putative heat shock protein 70 (Hsp70)-interacting protein
	G4VJS1	Putative 60s acidic ribosomal protein P1
	G4VJT2	Putative 60s ribosomal protein L10a
	G4VJX1	DUF727 domain-containing protein
	G4VJX4	Putative tropomodulin
	G4VK53	Putative nadh-ubiquinone oxidoreductase 24 kD subunit
	G4VKA6	ATP-dependent 6-phosphofructokinase, ATP-PFK, Phosphofructokinase, EC 2.7.1.11 (Phosphohexokinase)
	G4VKC4	Uncharacterized protein
	G4VKC5	Sec24-related C, d
	G4VKD9	Peroxiredoxin, Prx1
	G4VKL7	Protein MIX23 (Coiled-coil domain-containing protein 58)
	G4VKT0	Putative marvel-containing potential lipid raft-associated protein
	G4VKU2	Uncharacterized protein
	G4VL14	Putative prefoldin subunit
	G4VL25	Elongin-C
	G4VL77	Putative actin
	G4VLA4	Uncharacterized protein
	G4VLE3	Alpha-galactosidase, EC 3.2.1.-
	G4VLF7	Putative 60s ribosomal protein L24
	G4VLJ0	ATP synthase subunit alpha
	G4VLJ3	Acid phosphatase-related
	G4VLS0	Putative gaba(A) receptor-associated protein
	G4VLW1	Putative actin
	G4VM57	Putative syntenin
	G4VMC2	Putative cystinosin
	G4VMK4	Putative thioredoxin-like protein
	G4VML1	Fructose-bisphosphatase, EC 3.1.3.11
	G4VMR9	Uncharacterized protein
	G4VMW9	Vesicle-fusing ATPase, EC 3.6.4.6
	G4VN13	Uncharacterized protein
	G4VN39	Putative signal transducing adapter molecule (Stam)
	G4VN61	Histone H2A
	G4VN73	Tropomyosin-2
	G4VNL4	Putative programmed cell death
	G4VNL6	Putative nuclear autoantigenic sperm protein (Nasp)
	G4VNL7	Uncharacterized protein
	G4VNM5	Reticulon-like protein
	G4VNT2	Alanine--tRNA ligase, EC 6.1.1.7
	G4VP62	Putative carbonic anhydrase II (Carbonate dehydratase II)
	G4VP93	Putative geranylgeranyl pyrophosphate synthase
	G4VPB2	U6 snRNA-associated Sm-like protein LSm4
	G4VPD0	Vesicle-fusing ATPase, EC 3.6.4.6
	G4VPH8	Putative pdz and lim domain protein
	G4VPM6	Putative universal stress protein
	G4VPP3	Ubiquitin-activating enzyme E1-related
	G4VPR7	Protein phosphatase 1 regulatory subunit 7 (Protein phosphatase 1 regulatory subunit 22)
	G4VPS5	T-complex protein 1 subunit theta (CCT-theta)
	G4VQD2	Putative dnaj homolog subfamily B member 4
	G4VQH7	Putative microtubule-associated protein, rp/eb family
	G4VQJ3	Adenine phosphoribosyltransferase, EC 2.4.2.7
	G4VQJ4	Adenine phosphoribosyltransferase, EC 2.4.2.7
	G4VQK1	T-complex protein 1 subunit beta (CCT-beta)
	G4VQX9	Adenylosuccinate lyase, ASL, EC 4.3.2.2 (Adenylosuccinase)
	G4VQZ4	L-lactate dehydrogenase, EC 1.1.1.27
	G4VR11	Protein kinase
	G4VR32	S-(hydroxymethyl)glutathione dehydrogenase, EC 1.1.1.284
	G4VR73	Putative dual-specificity phosphatase
	G4VR84	Putative calmodulin (CaM)
	G4VR86	Putative calmodulin-3 (CaM-3)
	G4VRA7	Putative ubiquitin-conjugating enzyme E2 I
	G4VRB5	Putative ectonucleotide pyrophosphatase/phosphodiesterase
	G4VRC7	Putative tegumental protein; Putative tegumental protein; Tegumental antigen; Tegumental antigen (Tegumental antigen)
	G4VRC9	Uncharacterized protein
	G4VRK1	Putative glyoxalase II (Hydroxyacylglutathione hydrolase)
	G4VRU0	Putative rab-2,4,14
	G4VRU2	Putative arginine/serine-rich splicing factor
	G4VS32	U6 snRNA-associated Sm-like protein LSm5
	G4VS51	Uncharacterized protein
	G4VSB7	LIMPETin; Putative four and A half lim domains
	G4VSD6	Uncharacterized protein
	G4VSF3	Putative lysosome-associated membrane glycoprotein
	G4VSL0	Uncharacterized protein
	G4VSL7	Obg-like ATPase 1
	G4VSQ5	Superoxide dismutase, EC 1.15.1.1
	G4VSR3	T-complex-associated-testis-expressed 1-related
	G4VSS2	Uroporphyrinogen decarboxylase, EC 4.1.1.37
	G4VSW3	Proteasome subunit beta
	G4VSX8	Deoxyhypusine hydroxylase, DOHH, EC 1.14.99.29 (Deoxyhypusine dioxygenase) (Deoxyhypusine monooxygenase)
	G4VSY1	Putative p30 dbc protein
	G4VT90	Small nuclear ribonucleoprotein Sm D2, Sm-D2 (snRNP core protein D2)
	G4VTB5	Putative placenta-specificprotein 8 protein (C15 protein) (Onzin)
	G4VTE3	Putative profilin splice variant 4
	G4VTM0	HSac2 domain-containing protein
	G4VTM4	Autophagy-related protein 3
	G4VTQ0	SmKK7
	G4VTR5	Putative guanine nucleotide-binding protein beta 1, 4 (G protein beta1, 4)
	G4VTS1	Sh3 domain-binding glutamic acid-rich-like protein
	G4VTT5	Vta1 domain-containing protein
	I0B503	S-methyl-5'-thioadenosine phosphorylase, EC 2.4.2.28 (5'-methylthioadenosine phosphorylase, MTA phosphorylase, MTAP, MTAPase)
	P09792	Glutathione S-transferase class-mu 28 kDa isozyme, GST 28, EC 2.5.1.18 (GSH transferase S.m. 1-1) (Protective 28 kDa antigen) (Sm28 antigen) (Sm28GST) (Smp28)
	P15964	Glutathione S-transferase class-mu 26 kDa isozyme, GST 26, EC 2.5.1.18 (Sm26/1 antigen) (SmGST)
	P19331	23 kDa integral membrane protein (Sm23)
	P20287	Glyceraldehyde-3-phosphate dehydrogenase, GAPDH, EC 1.2.1.12 (Major larval surface antigen) (P-37)
	P23126	Antigenic integral membrane glycoprotein (Antigen Sm25)
	P25319	Ferritin-1 heavy chain, EC 1.16.3.1
	P42638	Tropomyosin-2 (Tropomyosin II, SmTMII, TMII)
	P53470	Actin-1
	Q00277	Glutathione peroxidase, GPX, EC 1.11.1.9
	Q01137	Superoxide dismutase [Cu-Zn], EC 1.15.1.1
	Q04702	Putative smirv1 protein; Putative smirv1 protein; SmIrV1 protein; SmIrV1 protein (SmIrV1 protein)
	Q15ES0	Nuclear transport factor 2, NTF-2
	Q15EU2	Cytochrome c-like protein (Cytochrome c-like protein; Putative cytochrome c)
	Q26536	LGG (LGG; Saposin containing protein; Saposin containing protein)
	Q26537	14-3-3 protein homolog 2, 14-3-3-2
	Q26565	Peptidyl-prolyl cis-trans isomerase, PPIase, EC 5.2.1.8 (Cyclophilin) (Cyclosporin A-binding protein) (Rotamase) (Smp17.7) (p17.7)
	Q26579	Glucose transport protein
	Q26586	IMP25 protein (IMP25 protein; IMP25 protein; Synaptobrevin, putative; Synaptobrevin, putative)
	Q26595	Tubulin alpha chain
	Q27277	Y-box binding protein (Y-box binding protein homolog)
	Q2MK71	RAD6 (RAD6; Ubiquitin-conjugating enzyme rad6, putative)
	Q2MK72	Ubiquitin conjugating enzyme variant (Ubiquitin conjugating enzyme variant; Ubiquitin conjugating enzyme, putative)
	Q2VU48	Small ubiquitin-related modifier, SUMO
	Q3ZFF5	Serine/threonine-protein phosphatase, EC 3.1.3.16
	Q4JHT3	Small nuclear ribonucleoprotein Sm D3, Sm-D3 (snRNP core protein D3)
	Q4PLC2	Protein arginine N-methyltransferase 1
	Q6RYS1	High mobility group B1 (High mobility group B1 protein)
	Q7KPG1	13 kDa tegumental antigen Sm13
	Q7YW72	Cysteine protease inhibitor
	Q86D97	Tetraspanin
	Q8I898	Rac GTPase (Rac GTPase; Rac gtpase, putative)
	Q8MNY2	Cathepsin B1 isotype 1
	Q8MTB4	Peptidylprolyl isomerase, EC 5.2.1.8
	Q8T9N5	Thioredoxin (Thioredoxin; Thioredoxin, Trx1)
	Q94748	Probable dynein light chain (T-cell-stimulating antigen SM10)
	Q94758	Dynein light chain
	Q95PM1	Cathepsin B endopeptidase
	Q95WA2	Translationally-controlled tumor protein homolog, TCTP (Histamine-releasing factor)
	Q9NGC4	PUR-alpha-like protein
	Q9Y0D3	Peroxiredoxin, Prx2; Peroxiredoxin, Prx2; Thioredoxin peroxidase; Thioredoxin peroxidase 2 (Thioredoxin peroxidase) (Thioredoxin peroxidase 2)
	S5XLH6	Septin
	W8GKU3	Prolyl endopeptidase, EC 3.4.21.-

## Sheet: Proteins fractions vs EV
S. mansoni EV proteins published	Accession (SMP)	Entry (Uniprot)	Protein names	# Papers reported	# Papers reported (excl. Nowacki)		overlapping proteins	adult worm ES fractions proteomics	Accession	Description		Accessions Fraction 1	Accessions Fraction 7	Accessions (entry Uniprot) 2> worm EV papers
Samoil et al, Sci Rep, 2018	Smp_009760	Q26540	14-3-3 protein homolog 1	4	3				A0A3Q0KDW8	Calreticulin OS=Schistosoma mansoni OX=6183 PE=3 SV=1		Q9U491	P53442	Q26540	Overlapping proteins with F1
Sotillo et al, Int J of Parasitol, 2015	Smp_024110	Q27877	Enolase, EC 4.2.1.11 (2-phospho-D-glycerate hydro-lyase) (2-phosphoglycerate dehydratase)	4	3				A0A3Q0KE53	Proteasome subunit alpha type OS=Schistosoma mansoni OX=6183 PE=3 SV=1		Q26540	Q27877	Q27877	Overlapping proteins with F7
Kifle et al, Mol and Biochem Parasitol, 2020	Smp_042160	P53442	Fructose-bisphosphate aldolase, EC 4.1.2.13	4	3				A0A3Q0KEJ8	Fimbrin, putative OS=Schistosoma mansoni OX=6183 PE=4 SV=1		A0A3Q0KH21	Q9U491	G4VQZ5	Overlapping proteins with F1 and F7
Nowacki et al, JEV, 2015	Smp_056970	G4V5I4	Glyceraldehyde-3-phosphate dehydrogenase, EC 1.2.1.12	4	3				A0A3Q0KGI5	Transketolase OS=Schistosoma mansoni OX=6183 PE=4 SV=1		Q27877	Q26540	P14202
	Smp_072190	A0A5K4EGB2	Putative sm29; Sm29	4	3				A0A3Q0KH21	Pyruvate kinase OS=Schistosoma mansoni OX=6183 PE=3 SV=1		G4VIJ1	G4VND1	A0A3Q0KGI5
	Smp_086530	P91804	Sm 20.8 (Tegumental antigen Sm20.8) (Tegumental protein Sm 20.8)	4	3				A0A3Q0KH54	Cathepsin B-like peptidase (C01 family) OS=Schistosoma mansoni OX=6183 PE=3 SV=1		G4VS95	G4VPH5	Q9U491
	Smp_040130	Q26565	Peptidyl-prolyl cis-trans isomerase, PPIase, EC 5.2.1.8 (Cyclophilin) (Cyclosporin A-binding protein) (Rotamase) (Smp17.7) (p17.7)	4	3				A0A3Q0KHG3	Putative heat shock protein OS=Schistosoma mansoni OX=6183 PE=3 SV=1		G4V6X1	G4VG40	A0A3Q0KEJ8
	Smp_071250	G4VFV4	Putative rap1 and	4	3				A0A3Q0KJ07	Xaa-Pro dipeptidase (M24 family) OS=Schistosoma mansoni OX=6183 PE=4 SV=1		A0A5K4EGB2	G4VQZ5	G4V6X1
	Smp_074140	A0A3Q0KHN3	Annexin	4	3				A0A3Q0KJ78	Nucleoside diphosphate kinase OS=Schistosoma mansoni OX=6183 PE=3 SV=1		G4VQZ5	P16641	A0A3Q0KH21
	Smp_022400	G4VPH5	Glucose-6-phosphate isomerase, EC 5.3.1.9	3	3				A0A3Q0KKZ7	Uncharacterized protein OS=Schistosoma mansoni OX=6183 PE=4 SV=1		A0A3Q0KEJ8	G4V6B9	G4V6B9
	Smp_038950	G4VQZ5	L-lactate dehydrogenase, EC 1.1.1.27	3	3				A0A3Q0KP48	H(+)-transporting two-sector ATPase OS=Schistosoma mansoni OX=6183 PE=3 SV=1		A0A3Q0KGI5	G4VIJ1	G4VIJ1
	Smp_045200	P14202	Tegument antigen (Antigen SmA22.6) (I(H)A) (Sm22.6) (Tegumental-allergen-like protein-1, SmTAL1, TAL1)	3	3				A0A3Q0KUT1	Dynein light chain OS=Schistosoma mansoni OX=6183 PE=3 SV=1		P14202	P41759	P41759
	Smp_059790	A0A3Q0KGI5	Transketolase	3	3				A0A3Q0KVA6	Proteasome subunit alpha type-6 OS=Schistosoma mansoni OX=6183 PE=3 SV=1		Q7YTA4	G4V6X1	A0A5K4EGB2
	Smp_017430	G4LW70	Tetraspanin	3	3				A0A3Q0KVG2	Inorganic diphosphatase OS=Schistosoma mansoni OX=6183 PE=3 SV=1		G4V6B9	G4V7Z7	G4VS95
	Smp_030000	A0A3Q0KDV4	Leucine aminopeptidase (M17 family)	3	3				A0A5K4EE63	Translationally-controlled tumor protein homolog OS=Schistosoma mansoni OX=6183 PE=3 SV=1		P41759	Q95W36	Q7YTA4
	Smp_068530	G4VM57	Putative syntenin	3	3				A0A5K4EGB2	Putative sm29; Sm29 OS=Schistosoma mansoni OX=6183 PE=4 SV=1		A0A3Q0KD88	G4V721	P53442
	Smp_141010	A0A3Q0KNB2	Fer-1-related	3	3				A0A5K4ELB7	Bravo_FIGEY domain-containing protein OS=Schistosoma mansoni OX=6183 PE=4 SV=1		A0A3Q0KIL4	P14202	G4V5I4
	Smp_034840	Q9U491	14-3-3 epsilon	3	2				A0A5K4EXQ4	SPRY domain containing protein OS=Schistosoma mansoni OX=6183 PE=4 SV=1		A0A3Q0KHG3	G4LXS0	P91804
	Smp_037230	A0A3Q0KEJ8	Fimbrin, putative	3	2				A0A5K4EZE2	Troponin t, invertebrate, putative OS=Schistosoma mansoni OX=6183 PE=3 SV=1		P53471	G4LV34	G4VPH5
	Smp_086480	P32070	Antigen Sm21.7 (Tegumental-allergen-like protein-2, SmTAL1, TAL1)	3	2				A0A5K4EZY6	Uncharacterized protein OS=Schistosoma mansoni OX=6183 PE=3 SV=1		A0A5K4FDL1	A0A5K4EZY6	P32070
	Smp_094420	G4VC25	Rab GDP dissociation inhibitor	3	2				A0A5K4F3I6	Uncharacterized protein OS=Schistosoma mansoni OX=6183 PE=4 SV=1		Q26607	P29498	G4VC25
	Smp_095360	P29498	14 kDa fatty acid-binding protein (Sm14)	3	2				A0A5K4F4U5	Uncharacterized protein OS=Schistosoma mansoni OX=6183 PE=4 SV=1		A0A5K4F8N6	G4V5I4	P29498
	Smp_194770	P16641	Taurocyamine kinase, EC 2.7.3.4 (ATP:guanidino kinase Smc74) (ATP:guanidino phosphotransferase, SmGK)	3	2				A0A5K4F5G0	Uncharacterized protein OS=Schistosoma mansoni OX=6183 PE=4 SV=1		A0A5K4F3U4	P91804	P16641
	Smp_008490	A0A3Q0KC44	Glycogenin-related	3	2				A0A5K4F8H0	Uncharacterized protein OS=Schistosoma mansoni OX=6183 PE=3 SV=1		A0A5K4ELN3	G4VC25	G4V721
	Smp_045550	G4VI63	Annexin	3	2				A0A5K4F8N6	Tetraspanin OS=Schistosoma mansoni OX=6183 PE=3 SV=1		G4LUI7	A0A3Q0KEJ8	G4M0P7
	Smp_045560	G4VI62	Annexin	3	2				A0A5K4F8U1	Glutathione transferase OS=Schistosoma mansoni OX=6183 PE=3 SV=1		D7R925	A0A5K4EE63	G4V7Z7
	Smp_067490	A0A3Q0KH72	Programmed cell death protein, putative	3	2				A0A5K4F8X9	Tr-type G domain-containing protein OS=Schistosoma mansoni OX=6183 PE=3 SV=1		G4LWI3	A0A3Q0KGI5	G4LXS0
	Smp_077720	A0A3Q0KI25	Putative annexin	3	2				A0A5K4FE41	RNase H domain-containing protein OS=Schistosoma mansoni OX=6183 PE=3 SV=1		A0A5K4FAQ2	P32070	G4LUS0
	Smp_003230	G4V6X1	Sh3 domain grb2-like protein B1 (Endophilin B1)	2	2				C4QFX9	Heat shock protein 70 (Hsp70)-4, putative OS=Schistosoma mansoni OX=6183 PE=3 SV=1		A0A5K4F3I6	G4LVI8	A0A3Q0KJ07
	Smp_005880	G4V721	Phosphoenolpyruvate carboxykinase (GTP), EC 4.1.1.32	2	2				D7R925	Alkaline phosphatase OS=Schistosoma mansoni OX=6183 GN=AP PE=2 SV=1		A0A5K4FE41	A0A3Q0KJ07	A0A5K4EXQ4
	Smp_011560	G4VS95	Tetraspanin	2	2				E9LZR7	Calmodulin OS=Schistosoma mansoni OX=6183 PE=2 SV=1		A0A5K4F4U5	A0A5K4EXQ4	Q95W36
	Smp_018240	G4M0P7	Vesicle-fusing ATPase, EC 3.6.4.6	2	2				G4LUI7	14-3-3 protein, putative OS=Schistosoma mansoni OX=6183 PE=3 SV=1		A0A5K4FA09	G4M0P7	G4LVI8
	Smp_035270	G4V7Z7	Malate dehydrogenase, EC 1.1.1.37	2	2				G4LUS0	Calponin OS=Schistosoma mansoni OX=6183 PE=3 SV=1		A0A5K4F5G0	G4LUS0	G4VG40
	Smp_042020	Q7YTA4	ATP-diphosphohydrolase 1	2	2				G4LV34	Camp-dependent protein kinase type II-alpha regulatory subunit, putative OS=Schistosoma mansoni OX=6183 PE=3 SV=1		Q26606	A0A3Q0KH21	G4VDD2
	Smp_053220	G4LXS0	Aldo-keto reductase, putative	2	2				G4LVI8	Adenylyl cyclase-associated protein OS=Schistosoma mansoni OX=6183 PE=3 SV=1		A0A3Q0KKZ7	G4VDD2	A0A5K4EE63
	Smp_065610	A0A3Q0KH21	Pyruvate kinase, EC 2.7.1.40	2	2				G4LWI3	Aldehyde dehydrogenase,putative OS=Schistosoma mansoni OX=6183 PE=3 SV=1		A0A3Q0KHR2	A0A3Q0KHG3	G4VND1
	Smp_078690	G4LUS0	Calponin	2	2				G4LWW0	14-3-3 protein, putative OS=Schistosoma mansoni OX=6183 PE=3 SV=1		G4VJD5	P53471	G4LV34
	Smp_090800	A0A3Q0KJ07	Xaa-Pro dipeptidase (M24 family)	2	2				G4LXS0	Aldo-keto reductase, putative OS=Schistosoma mansoni OX=6183 PE=4 SV=1			A0A5K4F8H0	A0A5K4EZY6
	Smp_194800	A0A5K4EXQ4	SPRY domain containing protein	2	2				G4LYU6	Serpin, putative OS=Schistosoma mansoni OX=6183 PE=3 SV=1			G4LYU6	Q26565
	Smp_047650	G4VBG6	Ferritin, EC 1.16.3.1	2	2				G4LZK0	Transaldolase OS=Schistosoma mansoni OX=6183 PE=3 SV=1			G4LUI7	G4VFV4
	Smp_158110	Q9Y0D3	Peroxiredoxin, Prx2; Peroxiredoxin, Prx2; Thioredoxin peroxidase; Thioredoxin peroxidase 2 (Thioredoxin peroxidase) (Thioredoxin peroxidase 2)	2	2				G4M023	Leukotriene A4 hydrolase (M01 family) OS=Schistosoma mansoni OX=6183 PE=3 SV=1			A0A5K4F8X9	A0A3Q0KHN3
	Smp_194910	G4VHH1	Saposin B-type domain-containing protein	2	2				G4M0P7	Vesicle-fusing ATPase OS=Schistosoma mansoni OX=6183 PE=4 SV=1			A0A3Q0KDW8	G4LW70
	Smp_000660	A0A3Q0KBD1	Ornithine aminotransferase, EC 2.6.1.13 (Ornithine--oxo-acid aminotransferase)	2	2				G4M1D8	Glutathione transferase OS=Schistosoma mansoni OX=6183 PE=3 SV=1			G4VFC2	A0A3Q0KDV4
	Smp_001410	A0A3Q0KBH1	Uncharacterized protein	2	2				G4V5I4	Glyceraldehyde-3-phosphate dehydrogenase OS=Schistosoma mansoni OX=6183 PE=3 SV=1			G4LZK0	G4VM57
	Smp_010090	A0A3Q0KC76	Snf7-related	2	2				G4V6B9	Triosephosphate isomerase OS=Schistosoma mansoni OX=6183 PE=3 SV=1			A0A5K4F8U1	A0A3Q0KNB2
	Smp_010230	A0A3Q0KC86	Smp_010230	2	2				G4V6X1	Sh3 domain grb2-like protein B1 (Endophilin B1) OS=Schistosoma mansoni OX=6183 PE=4 SV=1			A0A3Q0KVG2	A0A3Q0KC44
	Smp_012440	Q26579	Glucose transport protein	2	2				G4V721	Phosphoenolpyruvate carboxykinase (GTP) OS=Schistosoma mansoni OX=6183 PE=3 SV=1			G4LWW0	G4VI63
	Smp_015020	G4VGA5	Sodium/potassium-transporting ATPase subunit alpha	2	2				G4V7Z7	Malate dehydrogenase OS=Schistosoma mansoni OX=6183 PE=3 SV=1			G4LWI3	G4VI62
	Smp_017730	A0A3Q0KCT5	200-kDa GPI-anchored surface glycoprotein	2	2				G4V9E4	Glutamine synthetase OS=Schistosoma mansoni OX=6183 PE=3 SV=1			G4VJD5	A0A3Q0KH72
	Smp_024870	A0A3Q0KDD7	Uncharacterized protein	2	2				G4VBJ0	Malate dehydrogenase OS=Schistosoma mansoni OX=6183 PE=3 SV=1			G4M023	A0A3Q0KI25
	Smp_028440	G4LX03	Adenosylhomocysteinase, EC 3.3.1.1	2	2				G4VC25	Rab GDP dissociation inhibitor OS=Schistosoma mansoni OX=6183 PE=3 SV=1			G4VBJ0	G4VBG6
	Smp_029390	G4LWA8	Vacuolar proton pump subunit B, V-ATPase subunit B (Vacuolar proton pump subunit B)	2	2				G4VD59	Peptidylprolyl isomerase OS=Schistosoma mansoni OX=6183 PE=4 SV=1			G4VD59	Q9Y0D3
	Smp_029500	G4LW91	Thimet oligopeptidase (M03 family)	2	2				G4VDD2	Eukaryotic translation initiation factor 5A OS=Schistosoma mansoni OX=6183 PE=3 SV=1			G4M1D8	G4VHH1
	Smp_030730	A0A3Q0KDZ1	Tubulin beta chain	2	2				G4VDR4	Family C56 non-peptidase homologue (C56 family) OS=Schistosoma mansoni OX=6183 PE=4 SV=1			C4QFX9	A0A3Q0KBD1
	Smp_031880	C4Q5U5	Basigin related; Basigin related; Ig domain-containing protein; Ig domain-containing protein (Ig domain-containing protein)	2	2				G4VFC2	Protein disulfide-isomerase OS=Schistosoma mansoni OX=6183 PE=3 SV=1			G4VK76	A0A3Q0KBH1
	Smp_035560	G4V7P2	DUF3421 domain-containing protein	2	2				G4VG40	Dipeptidyl peptidase 3 OS=Schistosoma mansoni OX=6183 PE=3 SV=1			Q6WVP6	A0A3Q0KC76
	Smp_041460	G4LWW2	Tetraspanin, putative	2	2				G4VGQ7	Putative troponin I OS=Schistosoma mansoni OX=6183 PE=4 SV=1			G4VGQ7	A0A3Q0KC86
	Smp_043670	G4VKA6	ATP-dependent 6-phosphofructokinase, ATP-PFK, Phosphofructokinase, EC 2.7.1.11 (Phosphohexokinase)	2	2				G4VIJ1	Putative gelsolin OS=Schistosoma mansoni OX=6183 PE=3 SV=1			E9LZR7	Q26579
	Smp_047680	A0A3Q0KFI1	Ferritin, EC 1.16.3.1	2	2				G4VJD5	Phosphoglycerate mutase OS=Schistosoma mansoni OX=6183 PE=3 SV=1			A0A5K4FE41	G4VGA5
	Smp_048230	G4V8W2	Copper transport protein	2	2				G4VK76	Rho GDP-dissociation inhibitor-related OS=Schistosoma mansoni OX=6183 PE=3 SV=1			A0A3Q0KUT1	A0A3Q0KCT5
	Smp_055780	A0A3Q0KG70	Smdr2	2	2				G4VND1	Putative merlin/moesin/ezrin/radixin OS=Schistosoma mansoni OX=6183 PE=4 SV=1			A0A5K4EZE2	A0A3Q0KDD7
	Smp_063420	G4VF75	T-complex protein 1 subunit epsilon (CCT-epsilon)	2	2				G4VPH5	Glucose-6-phosphate isomerase OS=Schistosoma mansoni OX=6183 PE=3 SV=1			A0A5K4ELB7	G4LX03
	Smp_063530	A0A3Q0KGV9	Ferritin, EC 1.16.3.1	2	2				G4VQT7	Putative carbonyl reductase OS=Schistosoma mansoni OX=6183 PE=4 SV=1			A0A3Q0KJ78	G4LWA8
	Smp_069120	A0A3Q0KHB1	Synaptotagmin, putative	2	2				G4VQZ5	L-lactate dehydrogenase OS=Schistosoma mansoni OX=6183 PE=3 SV=1			A0A3Q0KE53	G4LW91
	Smp_071630	G4VRU0	Putative rab-2,4,14	2	2				G4VS95	Putative tetraspanin OS=Schistosoma mansoni OX=6183 PE=3 SV=1			A0A3Q0KP48	A0A3Q0KDZ1
	Smp_073400	A0A3Q0KHN9	Putative lysosome-associated membrane glycoprotein	2	2				P14202	Tegument antigen OS=Schistosoma mansoni OX=6183 GN=A12 PE=2 SV=1			G4VDR4	C4Q5U5
	Smp_074150	C4QH88	Annexin	2	2				P16641	Taurocyamine kinase OS=Schistosoma mansoni OX=6183 GN=Smp_194770 PE=1 SV=3			G4VQT7	G4V7P2
	Smp_074460	G4VRC7	Putative tegumental protein; Putative tegumental protein; Tegumental antigen; Tegumental antigen (Tegumental antigen)	2	2				P29498	14 kDa fatty acid-binding protein OS=Schistosoma mansoni OX=6183 PE=1 SV=1			A0A3Q0KVA6	G4LWW2
	Smp_075800	A0A3Q0KHY6	Legumain, EC 3.4.22.34	2	2				P32070	Antigen Sm21.7 OS=Schistosoma mansoni OX=6183 GN=SM21.7 PE=2 SV=1			A0A3Q0KH54	G4VKA6
	Smp_079430	G4V793	GTP-binding nuclear protein	2	2				P41759	Phosphoglycerate kinase OS=Schistosoma mansoni OX=6183 GN=PGK PE=1 SV=1			G4V9E4	A0A3Q0KFI1
	Smp_079950	A0A3Q0KI67	V-type proton ATPase subunit	2	2				P53442	Fructose-bisphosphate aldolase OS=Schistosoma mansoni OX=6183 PE=2 SV=1			A0A5K4E873	G4V8W2
	Smp_080920	G4VTE3	Putative profilin splice variant 4	2	2				P53471	Actin-2 OS=Schistosoma mansoni OX=6183 PE=2 SV=1			Q95VB7	A0A3Q0KG70
	Smp_083870	A0A3Q0KIG2	PwLAP aminopeptidase (M17 family)	2	2				P91804	Sm 20.8 OS=Schistosoma mansoni OX=6183 GN=Sm 20.8 PE=2 SV=1			A0A5K4F3U4	G4VF75
	Smp_087760	P25319	Ferritin-1 heavy chain, EC 1.16.3.1	2	2				Q26540	14-3-3 protein homolog 1 OS=Schistosoma mansoni OX=6183 PE=2 SV=1			A0A5K4ELN3	A0A3Q0KGV9
	Smp_089700	A0A3Q0KIZ6	Integrin beta	2	2				Q27877	Enolase OS=Schistosoma mansoni OX=6183 GN=ENO PE=2 SV=1			G4LYC3	A0A3Q0KHB1
	Smp_090120	Q26595	Tubulin alpha chain	2	2				Q6WVP6	Arginase OS=Schistosoma mansoni OX=6183 PE=1 SV=1			A0A5K4FAQ2	G4VRU0
	Smp_091650	A0A3Q0KJ05	Phospholipid-transporting ATPase, EC 7.6.2.1	2	2				Q7YTA4	ATP-diphosphohydrolase 1 OS=Schistosoma mansoni OX=6183 GN=ATPDase1 PE=2 SV=1			A0A3Q0KPD3	A0A3Q0KHN9
	Smp_095520	Q94758	Dynein light chain	2	2				Q95W36	14-3-3 epsilon 2 OS=Schistosoma mansoni OX=6183 PE=2 SV=1			P91803	C4QH88
	Smp_103560	A0A3Q0KJY0	Hypoxanthine phosphoribosyltransferase, EC 2.4.2.8	2	2				Q9U491	14-3-3 epsilon OS=Schistosoma mansoni OX=6183 PE=2 SV=1			P15845	G4VRC7
	Smp_103610	Q8MNY2	Cathepsin B1 isotype 1	2	2				A0A0R5RJF1	Cu/Zn superoxide dismutase (Fragment) OS=Schistosoma mansoni OX=6183 PE=2 SV=1			G4VPU9	A0A3Q0KHY6
	Smp_104270	G4VRB5	Putative ectonucleotide pyrophosphatase/phosphodiesterase	2	2				A0A3Q0KD57	Putative dnaj homolog subfamily B member 4 OS=Schistosoma mansoni OX=6183 PE=4 SV=1			A0A3Q0KV65	G4V793
	Smp_130100	G4VBU4	Saposin containing protein	2	2				A0A3Q0KD88	Paramyosin OS=Schistosoma mansoni OX=6183 PE=3 SV=1			A0A3Q0KS21	A0A3Q0KI67
	Smp_136640	A0A3Q0KMJ7	Putative programmed cell death protein	2	2				A0A3Q0KHL3	Hsp90 co-chaperone (Tebp), putative OS=Schistosoma mansoni OX=6183 PE=4 SV=1			G4V6G9	G4VTE3
	Smp_140000	A0A3Q0KN99	Putative tetraspanin-CD63 receptor	2	2				A0A3Q0KHP9	Putative platelet-activating factor acetylhydrolase ib OS=Schistosoma mansoni OX=6183 PE=4 SV=1			A0A3Q0KIL4	A0A3Q0KIG2
	Smp_140590	A0A3Q0KNB5	Galectin domain-containing protein	2	2				A0A3Q0KHR2	WD-repeat protein, putative OS=Schistosoma mansoni OX=6183 PE=4 SV=1			A0A5K4F0M2	P25319
	Smp_155310	G4LUN6	Tetraspanin	2	2				A0A3Q0KIL4	Myosin heavy chain OS=Schistosoma mansoni OX=6183 PE=3 SV=1			G4V910	A0A3Q0KIZ6
	Smp_155620	A0A3Q0KQF3	DUF5736 domain-containing protein	2	2				A0A3Q0KJ04	Family C2 unassigned peptidase (C02 family) OS=Schistosoma mansoni OX=6183 PE=3 SV=1			G4M0V2	Q26595
	Smp_166170	A0A3Q0KS32	Uncharacterized protein	2	2				A0A3Q0KJ37	Glucosamine-6-phosphate isomerase OS=Schistosoma mansoni OX=6183 PE=3 SV=1			G4VCN1	A0A3Q0KJ05
	Smp_167010	A0A3Q0KS78	Putative talin	2	2				A0A3Q0KJ74	ANK_REP_REGION domain-containing protein OS=Schistosoma mansoni OX=6183 PE=4 SV=1			A0A3Q0KL35	Q94758
	Smp_194920	A0A3Q0KUC6	T-cell immunomodulatory protein	2	2				A0A3Q0KJR8	GYF domain-containing protein OS=Schistosoma mansoni OX=6183 PE=4 SV=1			G4VDI4	A0A3Q0KJY0
	Smp_209040	A0A3Q0KV18	Long-chain-fatty-acid--CoA ligase	2	2				A0A3Q0KJX7	GDP-4-keto-6-deoxy-D-mannose-3,5-epimerase-4-reductase OS=Schistosoma mansoni OX=6183 PE=3 SV=1			G4LY72	Q8MNY2
	Smp_340060	A0A5K4F9D6	Peptidase S1 domain-containing protein	2	2				A0A3Q0KJX9	Sulfhydryl oxidase OS=Schistosoma mansoni OX=6183 PE=4 SV=1			C4Q500	G4VRB5
	Smp_002410	Q95W36	14-3-3 epsilon 2	2	1				A0A3Q0KL35	Calponin OS=Schistosoma mansoni OX=6183 PE=3 SV=1			G4VRT6	G4VBU4
	Smp_003990	G4V6B9	Triosephosphate isomerase, EC 5.3.1.1	2	1				A0A3Q0KNU4	Putative four and A half lim domains OS=Schistosoma mansoni OX=6183 PE=4 SV=1			G4V9X6	A0A3Q0KMJ7
	Smp_008660	G4VIJ1	Putative gelsolin	2	1				A0A3Q0KNV9	Spectrin beta chain OS=Schistosoma mansoni OX=6183 PE=3 SV=1			A0A5K4F9P4	A0A3Q0KN99
	Smp_014010	G4LVI8	Adenylyl cyclase-associated protein	2	1				A0A3Q0KPC2	Putative leucine-rich transmembrane proteins OS=Schistosoma mansoni OX=6183 PE=4 SV=1			A0A5K4ELY6	A0A3Q0KNB5
	Smp_019010	G4VG40	Dipeptidyl peptidase 3, EC 3.4.14.4 (Dipeptidyl aminopeptidase III) (Dipeptidyl peptidase III)	2	1				A0A3Q0KPD3	Putative ef hand containing protein OS=Schistosoma mansoni OX=6183 PE=4 SV=1			C4QKQ7	G4LUN6
	Smp_039400	G4VDD2	Eukaryotic translation initiation factor 5A, eIF-5A	2	1				A0A3Q0KRK3	Ubiquitin-activating enzyme E1 OS=Schistosoma mansoni OX=6183 PE=3 SV=1			A0A5K4F0U1	A0A3Q0KQF3
	Smp_054240	A0A5K4EE63	Translationally-controlled tumor protein homolog	2	1				A0A3Q0KS21	Putative endophilin B1 OS=Schistosoma mansoni OX=6183 PE=4 SV=1			A0A3Q0KPC2	A0A3Q0KS32
	Smp_066760	G4VND1	Putative merlin/moesin/ezrin/radixin	2	1				A0A3Q0KT09	Putative immunoglobulin domain superfamily (Sensory guidance protein) OS=Schistosoma mansoni OX=6183 PE=4 SV=1			A0A5K4ESF0	A0A3Q0KS78
	Smp_079010	G4LV34	Camp-dependent protein kinase type II-alpha regulatory subunit, putative	2	1				A0A3Q0KTE3	U6 snRNA-associated Sm-like protein LSm8 OS=Schistosoma mansoni OX=6183 GN=LSM8 PE=3 SV=1			A0A5K4EBQ3	A0A3Q0KUC6
	Smp_214060	P41759	Phosphoglycerate kinase, PGK, EC 2.7.2.3	2	1				A0A3Q0KV65	Putative vacuolar protein sorting 26, vps26 OS=Schistosoma mansoni OX=6183 PE=4 SV=1			P09841	A0A3Q0KV18
	Smp_214190	A0A5K4EZY6	Uncharacterized protein	2	1				A0A3Q0KVH9	Citrate synthase OS=Schistosoma mansoni OX=6183 PE=3 SV=1			D6BNU5	A0A5K4F9D6
	Smp_202970	A0A3Q0KUY4	Smp_202970	2	1				A0A5K4E873	Filamin OS=Schistosoma mansoni OX=6183 PE=3 SV=1			A9CBJ4	A0A3Q0KUY4
	Smp_008070	Q8T9N5	Thioredoxin (Thioredoxin; Thioredoxin, Trx1)	2	1				A0A5K4EBQ3	Thimet oligopeptidase (M03 family) OS=Schistosoma mansoni OX=6183 PE=3 SV=1			G4VC26	Q8T9N5
	Smp_019100	A0A3Q0KCZ7	Eh domain containing/past-1-related	2	1				A0A5K4ELN3	Titin, putative OS=Schistosoma mansoni OX=6183 PE=3 SV=1			G4V865	A0A3Q0KCZ7
	Smp_025510	G4VPD0	Vesicle-fusing ATPase, EC 3.6.4.6	2	1				A0A5K4ELY6	Cell polarity protein OS=Schistosoma mansoni OX=6183 PE=4 SV=1			G4V7D8	G4VPD0
	Smp_055870	Q26586	IMP25 protein (IMP25 protein; IMP25 protein; Synaptobrevin, putative; Synaptobrevin, putative)	2	1				A0A5K4ESF0	Egf-like domain protein OS=Schistosoma mansoni OX=6183 PE=4 SV=1			A0A3Q0KJX7	Q26586
	Smp_062300	G4VMJ9	Putative rac gtpase	2	1				A0A5K4F0M2	Lactamase_B domain-containing protein OS=Schistosoma mansoni OX=6183 PE=4 SV=1			G4V7H0	G4VMJ9
	Smp_075400	G4LX25	Uncharacterized protein	2	1				A0A5K4F0U1	Glycos_transf_1 domain-containing protein OS=Schistosoma mansoni OX=6183 PE=4 SV=1			A0A3Q0KNV9	G4LX25
	Smp_075420	G4LX23	Uncharacterized protein	2	1				A0A5K4F3L7	Uncharacterized protein OS=Schistosoma mansoni OX=6183 PE=3 SV=1			A0A3Q0KRK3	G4LX23
	Smp_079230	Q8MTB4	Peptidylprolyl isomerase, EC 5.2.1.8	2	1				A0A5K4F3U4	Uncharacterized protein OS=Schistosoma mansoni OX=6183 PE=3 SV=1			A0A3Q0KJ04	Q8MTB4
	Smp_087620	A0A3Q0KIV9	Putative programmed cell death 6-interacting protein	2	1				A0A5K4F407	Purine nucleoside phosphorylase OS=Schistosoma mansoni OX=6183 PE=3 SV=1			A0A5K4F407	A0A3Q0KIV9
	Smp_104310	G4M0X0	Rab11, putative	2	1				A0A5K4F492	Filamin-related OS=Schistosoma mansoni OX=6183 PE=3 SV=1			A0A5K4F769	G4M0X0
	Smp_164210	A0A3Q0KRU9	Synaptosomal-associated protein	2	1				A0A5K4F4R6	Uncharacterized protein OS=Schistosoma mansoni OX=6183 PE=4 SV=1			G4V895	A0A3Q0KRU9
	Smp_169610	G4VJH0	Palmitoyltransferase, EC 2.3.1.225	2	1				A0A5K4F769	Uncharacterized protein OS=Schistosoma mansoni OX=6183 PE=4 SV=1			A0A3Q0KHL3	G4VJH0
	Smp_173150	A0A3Q0KTH5	Tetraspanin	2	1				A0A5K4F7L8	Erythrocyte membrane protein, putative OS=Schistosoma mansoni OX=6183 PE=4 SV=1			G4LUD9	A0A3Q0KTH5
	Smp_194940	G4VHC0	PRX_like2 domain-containing protein	2	1				A0A5K4F9P4	Glucose-6-phosphate 1-dehydrogenase OS=Schistosoma mansoni OX=6183 PE=3 SV=1			A0A3Q0KJX9	G4VHC0
	Smp_037960	A0A3Q0KEK5	Putative nachr subunit	1	1				A0A5K4FA09	EF-hand domain-containing protein OS=Schistosoma mansoni OX=6183 PE=4 SV=1			C4PXA6
	Smp_047610	G4VBH0	Cell division control protein 45-related	1	1				A0A5K4FAQ2	Uncharacterized protein OS=Schistosoma mansoni OX=6183 PE=3 SV=1			G4VHX9
	Smp_095130	G4VRL5	Hydroxymethylbilane synthase, EC 2.5.1.61 (Hydroxymethylbilane synthase)	1	1				A0A5K4FDL1	Uncharacterized protein OS=Schistosoma mansoni OX=6183 PE=4 SV=1			Q26609
	Smp_128750	A0A5K4EM68	Putative titin	1	1				A0A5K4FFR8	Uncharacterized protein OS=Schistosoma mansoni OX=6183 PE=4 SV=1			G4LUA3
	Smp_142850	A0A5K4EPN2	Putative smap1	1	1				A9CBJ4	UV excision repair protein RAD23 OS=Schistosoma mansoni OX=6183 GN=Rad23 PE=2 SV=1			A0A3Q0KNU4
	Smp_145290	G4VIT0	Alkaline phosphatase, EC 3.1.3.1	1	1				C4PXA6	dTMP kinase OS=Schistosoma mansoni OX=6183 PE=3 SV=1			A0A3Q0KT09
	Smp_147460	A0A5K4ERM4	Neutral ceramidase, EC 3.5.1.23	1	1				C4Q2F2	Calcyphosine/tpp, putative OS=Schistosoma mansoni OX=6183 PE=4 SV=1			G4VND5
	Smp_157690	A0A5K4EUR5	Putative von Willebrand factor type A domain-containing protein	1	1				C4Q500	Caspase-3 OS=Schistosoma mansoni OX=6183 PE=2 SV=1			A0A5K4F492
	Smp_176040	A0A3Q0KTE0	Folliculin	1	1				C4QIH2	Lupus la ribonucleoprotein, putative OS=Schistosoma mansoni OX=6183 PE=4 SV=2			Q94747
	Smp_069130	C4QFX9	Heat shock protein 70 (Hsp70)-4, putative	1	1				C4QKQ7	Fascin, putative OS=Schistosoma mansoni OX=6183 PE=3 SV=1			G4VLR0
	Smp_006830	G4V889	SWIB domain-containing protein	1	1				D6BNU5	Leucine aminopeptidase 2 OS=Schistosoma mansoni OX=6183 PE=2 SV=1			G4LZ69
	Smp_026820	A0A3Q0KDL1	Centrosomal protein of 135 kDa (Cep135 protein) (Centrosomal protein 4), putative	1	1				G4LUA3	P25 alpha-related OS=Schistosoma mansoni OX=6183 PE=3 SV=1			G4V9S3
	Smp_028140	G4V620	Putative proline-serine-threonine phosphatase interacting protein	1	1				G4LUD9	Myosin regulatory light chain, putative OS=Schistosoma mansoni OX=6183 PE=4 SV=1			G4VRF8
	Smp_028190	I0B503	S-methyl-5'-thioadenosine phosphorylase, EC 2.4.2.28 (5'-methylthioadenosine phosphorylase, MTA phosphorylase, MTAP, MTAPase)	1	1				G4LX89	Cofilin, actophorin, putative OS=Schistosoma mansoni OX=6183 PE=3 SV=1			Q26572
	Smp_036220	G4V6E9	Histone H2B	1	1				G4LY72	Set, putative OS=Schistosoma mansoni OX=6183 PE=3 SV=1			G4LX89
	Smp_047460	A0A3Q0KFI6	Metalloendopeptidase, EC 3.4.24.-	1	1				G4LYC3	Protein disulfide-isomerase OS=Schistosoma mansoni OX=6183 PE=3 SV=1			P42637
	Smp_063090	A0A3Q0KGR3	Aconitate hydratase, mitochondrial, Aconitase, EC 4.2.1.3	1	1				G4LZ69	Proteasome subunit alpha type OS=Schistosoma mansoni OX=6183 PE=3 SV=1			G4VKP4
	Smp_086750	G4VKL6	Putative zinc finger protein	1	1				G4LZY0	Cofilin OS=Schistosoma mansoni OX=6183 PE=3 SV=1			A0A3Q0KHP9
	Smp_089860	C4QHD7	Histone H3	1	1				G4M0V2	Transgelin OS=Schistosoma mansoni OX=6183 PE=3 SV=1			A0A3Q0KJR8
	Smp_130520	A0A5K4EMR5	Prominin (Prom) protein, putative	1	1				G4V611	EF hand containing protein OS=Schistosoma mansoni OX=6183 PE=4 SV=1			A0A3Q0KJ74
	Smp_133590	A0A5K4ENE1	C2 domain-containing protein	1	1				G4V6G9	Putative titin OS=Schistosoma mansoni OX=6183 PE=4 SV=1			C4Q2F2
	Smp_135910	A0A3Q0KMF4	Excision repair helicase ercc-6-related	1	1				G4V7C7	Uncharacterized protein OS=Schistosoma mansoni OX=6183 PE=4 SV=1			G4LZY0
	Smp_142270	A0A5K4EQK0	Basic helix-loop-helix transcription factor,putative	1	1				G4V7D8	Uncharacterized protein OS=Schistosoma mansoni OX=6183 PE=3 SV=1			G4VBU3
	Smp_151820	A0A5K4ERU0	Putative microtubule-associated protein 9 (Aster-associated protein)	1	1				G4V7H0	Putative pap-inositol-1,4-phosphatase OS=Schistosoma mansoni OX=6183 PE=3 SV=1			A0A5K4F3L7
	Smp_157160	G4VPU6	Signal recognition particle subunit SRP68, SRP68	1	1				G4V865	Tubulin alpha chain OS=Schistosoma mansoni OX=6183 PE=3 SV=1			Q26547
	Smp_159020	A0A3Q0KR43	Uncharacterized protein	1	1				G4V895	Uncharacterized protein OS=Schistosoma mansoni OX=6183 PE=4 SV=1			C4QIH2
	Smp_162250	A0A3Q0KRJ3	Rpgr-interacting protein 1 related	1	1				G4V910	Putative heat shock protein 70 (Hsp70) OS=Schistosoma mansoni OX=6183 PE=3 SV=1			A0A3Q0KJ37
	Smp_163610	G4LXF8	26 Kd glutathione-S-transferase, Sm26, putative; Glutathione S-transferase class-mu 26 kDa isozyme	1	1				G4V9S0	Adenylate kinase OS=Schistosoma mansoni OX=6183 PE=1 SV=1			A0A5K4FFR8
	Smp_170930	A0A3Q0KSQ3	Putative intermediate filament proteins	1	1				G4V9S3	Putative membrane traffic protein OS=Schistosoma mansoni OX=6183 PE=4 SV=1			A0A5K4F7L8
	Smp_194710	A0A3Q0KUR5	Putative voltage-gated potassium channel	1	1				G4V9X6	Putative glutaredoxin, grx OS=Schistosoma mansoni OX=6183 PE=4 SV=1			A0A0R5RJF1
	Smp_194870	C4QBN1	Histone H4	1	1				G4VBU3	Smp_014570.2 OS=Schistosoma mansoni OX=6183 PE=4 SV=1			G4VN76
	Smp_007550	G4M023	Leukotriene A4 hydrolase (M01 family)	1	1				G4VC26	Rab GDP dissociation inhibitor OS=Schistosoma mansoni OX=6183 PE=3 SV=1			Q9Y1U7
	Smp_310170	A0A5K4F4U5	Uncharacterized protein	1	1				G4VCN1	Putative fatty acid binding protein OS=Schistosoma mansoni OX=6183 PE=4 SV=1			A0A3Q0KD57
	Smp_004780	G4VD59	Peptidylprolyl isomerase, EC 5.2.1.8	1	1				G4VDI4	dTMP kinase OS=Schistosoma mansoni OX=6183 PE=3 SV=1			G4VT07
	Smp_018250	G4VGQ7	Putative troponin I	1	1				G4VHX9	Proteasome subunit alpha type-3 OS=Schistosoma mansoni OX=6183 PE=3 SV=1			A0A5K4F4R6
	Smp_026560	E9LZR7	Calmodulin	1	1				G4VJG3	Putative crp1/csrp1/crip1 OS=Schistosoma mansoni OX=6183 PE=4 SV=1			A0A3Q0KVH9
	Smp_030370	A0A3Q0KDW8	Calreticulin	1	1				G4VKP4	Putative vesicle-associated membrane protein (Vamp) OS=Schistosoma mansoni OX=6183 PE=3 SV=1			G4VPX8
	Smp_032580	A0A3Q0KE53	Proteasome subunit alpha type	1	1				G4VLR0	Phosphomannomutase OS=Schistosoma mansoni OX=6183 PE=3 SV=1			A0A3Q0KTE3
	Smp_033540	G4VQT7	Carbonyl reductase (NADPH), EC 1.1.1.184	1	1				G4VML2	10 kDa heat shock protein, mitochondrial OS=Schistosoma mansoni OX=6183 PE=3 SV=1			G4V7C7
	Smp_041430	G4LWW0	14-3-3 protein, putative	1	1				G4VN76	Tropomyosin II isoform 7 OS=Schistosoma mansoni OX=6183 PE=2 SV=1			G4V9S0
	Smp_045610	G4VK76	Rho GDP-dissociation inhibitor-related	1	1				G4VND5	Putative translation initiation inhibitor OS=Schistosoma mansoni OX=6183 PE=3 SV=1			G4V611
	Smp_047370	G4VBJ0	Malate dehydrogenase, EC 1.1.1.37	1	1				G4VPU9	Putative heat shock protein 70 (Hsp70)-interacting protein OS=Schistosoma mansoni OX=6183 PE=4 SV=1			G4VML2
	Smp_059980	Q6WVP6	Arginase, EC 3.5.3.1	1	1				G4VPX8	Putative alanine aminotransferase OS=Schistosoma mansoni OX=6183 PE=4 SV=1			G4VJG3
	Smp_067060	A0A3Q0KH54	Cathepsin B-like peptidase (C01 family)	1	1				G4VRF8	Putative l-lactate dehydrogenase OS=Schistosoma mansoni OX=6183 PE=3 SV=1
	Smp_070600	G4LZK0	Transaldolase, EC 2.2.1.2	1	1				G4VRT6	Family S28 unassigned peptidase (S28 family) OS=Schistosoma mansoni OX=6183 PE=3 SV=1
	Smp_072330	A0A3Q0KHG3	Putative heat shock protein	1	1				G4VT07	Uncharacterized protein OS=Schistosoma mansoni OX=6183 PE=4 SV=1
	Smp_079770	G4VFC2	Protein disulfide-isomerase, EC 5.3.4.1	1	1				P09841	Hemoglobinase OS=Schistosoma mansoni OX=6183 PE=1 SV=3
	Smp_082030	G4VDR4	Family C56 non-peptidase homologue (C56 family)	1	1				P15845	20 kDa calcium-binding protein OS=Schistosoma mansoni OX=6183 GN=SM20 PE=2 SV=2
	Smp_090080	G4LYU6	Serpin, putative	1	1				P42637	Tropomyosin-1 OS=Schistosoma mansoni OX=6183 PE=2 SV=1
	Smp_091460	G4V9E4	Glutamine synthetase, EC 6.3.1.2	1	1				P91803	Putative cytosol aminopeptidase (Fragment) OS=Schistosoma mansoni OX=6183 PE=2 SV=1
	Smp_092750	A0A3Q0KJ78	Nucleoside diphosphate kinase	1	1				Q26547	Probable hydroxyacylglutathione hydrolase OS=Schistosoma mansoni OX=6183 PE=2 SV=1
	Smp_096760	G4VJD5	Phosphoglycerate mutase	1	1				Q26572	Essential myosin light chain OS=Schistosoma mansoni OX=6183 PE=2 SV=1
	Smp_126540	A0A3Q0KKZ7	Endostatin domain-containing protein	1	1				Q26606	Serpin (Fragment) OS=Schistosoma mansoni OX=6183 GN=SPI PE=2 SV=1
	Smp_127820	A0A5K4ELB7	Bravo_FIGEY domain-containing protein	1	1				Q26607	Surface protein (Fragment) OS=Schistosoma mansoni OX=6183 PE=2 SV=1
	Smp_147050	A0A3Q0KP48	H(+)-transporting two-sector ATPase, EC 7.1.2.2	1	1				Q26609	Hexokinase OS=Schistosoma mansoni OX=6183 PE=1 SV=2
	Smp_152710	G4M1D8	Glutathione transferase, EC 2.5.1.18	1	1				Q94747	Elongation factor 1-alpha OS=Schistosoma mansoni OX=6183 GN=EF1-alpha PE=2 SV=1
	Smp_179810	A0A5K4EZE2	Troponin t, invertebrate, putative	1	1				Q95VB7	Albumin OS=Schistosoma mansoni OX=6183 PE=2 SV=1
	Smp_201030	A0A3Q0KUT1	Dynein light chain	1	1				Q9Y1U7	Myosin light chain OS=Schistosoma mansoni OX=6183 PE=2 SV=1
	Smp_207080	A0A3Q0KVA6	Proteasome subunit alpha type-6	1	1
	Smp_210890	A0A3Q0KVG2	Inorganic diphosphatase, EC 3.6.1.1	1	1
	Smp_301620	G4LUI7	14-3-3 protein, putative	1	1
	Smp_303910	A0A5K4F5G0	Uncharacterized protein	1	1
	Smp_307010	P53471	Actin-2	1	1
	Smp_310160	A0A5K4F3I6	Uncharacterized protein	1	1
	Smp_312440	G4LWI3	Aldehyde dehydrogenase,putative	1	1
	Smp_313560	D7R925	Alkaline phosphatase, EC 3.1.3.1	1	1
	Smp_327480	A0A5K4F8H0	Uncharacterized protein	1	1
	Smp_334080	A0A5K4F8X9	Tr-type G domain-containing protein	1	1
	Smp_335630	A0A5K4F8N6	Tetraspanin	1	1
	Smp_336250	A0A5K4F8U1	Glutathione transferase, EC 2.5.1.18	1	1
	Smp_346670	A0A5K4FE41	Phosphoglucomutase (alpha-D-glucose-1,6-bisphosphate-dependent), EC 5.4.2.2	1	1
	Smp_002080	A0A3Q0KBJ2	S-adenosylmethionine synthase, EC 2.5.1.6	1	1
	Smp_002880	G4VLJ0	ATP synthase subunit alpha	1	1
	Smp_004310	G4LXI9	V-type proton ATPase proteolipid subunit	1	1
	Smp_004470	G4LXH7	Peroxiredoxin, Prx3	1	1
	Smp_020340	A0A3Q0KD49	Putative alpha-glucosidase	1	1
	Smp_020550	A0A5K4EAZ5	Low-density lipoprotein receptor (Ldl)	1	1
	Smp_042910	G4LX15	Uncharacterized protein	1	1
	Smp_043990	G4VD39	Basigin	1	1
	Smp_048430	A0A5K4EE66	Thioredoxin glutathione reductase	1	1
	Smp_053040	G4VK08	Snf7-related	1	1
	Smp_058360	A0A3Q0KGD8	Chloride channel protein	1	1
	Smp_067540	A0A3Q0KH76	Vacuolar protein sorting-associated protein 28 homolog	1	1
	Smp_131840	A0A3Q0KLX7	Tetraspanin	1	1
	Smp_135870	A0A3Q0KMM1	Beige/beach protein-related	1	1
	Smp_147070	A0A3Q0KP94	Putative amino acid transporter	1	1
	Smp_159070	A0A3Q0KR41	Uncharacterized protein	1	1
	Smp_201730	A0A3Q0KUS2	Smp_201730	1	1
	Smp_330190	Q9XZG7	Rho GTPase (Rho GTPase; Rho1 GTPase) (Rho1 GTPase)	1	1
	Smp_344430	A0A5K4FBR5	Uncharacterized protein	1	1
	Smp_007650	A0A3Q0KC14	Uncharacterized protein	1	1
	Smp_014780	G4VBW4	Putative alpha-actinin	1	1
	Smp_089670	A0A3Q0KJ08	Putative macroglobulin/complement	1	1
	Smp_143840	A0A3Q0KNL7	Alpha-1,4 glucan phosphorylase, EC 2.4.1.1	1	1
	Smp_183710	G4VLW1	Putative actin	1	1
	Smp_004350	G4LXI7	Ubiquitin-conjugating enzyme E2 l, putative	1	1
	Smp_005720	G4V740	Putative aquaporin-3	1	1
	Smp_006390	Q7YW72	Cysteine protease inhibitor	1	1
	Smp_013690	G4V6A5	BRO1 domain-containing protein	1	1
	Smp_017360	A0A3Q0KCS6	T-complex protein 1 subunit alpha (CCT-alpha)	1	1
	Smp_020080	G4V8F7	Putative gtp-binding protein (I) alpha-1subunit, gnai1	1	1
	Smp_022540	A0A3Q0KD87	Phosphatidylinositol-4,5-bisphosphate 4-phosphatase, EC 3.1.3.78	1	1
	Smp_023160	G4VCC0	V-type proton ATPase subunit F	1	1
	Smp_028730	A0A3Q0KDS2	Mannose-1-phosphate guanylyltransferase, EC 2.7.7.13	1	1
	Smp_032150	G4LYN1	Neuroendocrine differentiation factor, putative	1	1
	Smp_032180	A0A3Q0KE19	ADP-ribosylation factor	1	1
	Smp_032520	G4VSF3	Putative lysosome-associated membrane glycoprotein	1	1
	Smp_034490	G4V926	Proteasome endopeptidase complex, EC 3.4.25.1	1	1
	Smp_034870	A0A3Q0KED0	AP complex subunit beta	1	1
	Smp_035200	G4V805	Putative hsp40, subfamily A, members 1,2,4	1	1
	Smp_035620	A0A3Q0KEF9	Uncharacterized protein	1	1
	Smp_037540	A0A3Q0KEK4	Putative alpha-amylase	1	1
	Smp_038100	A0A3Q0KEM2	ATP synthase subunit beta, EC 7.1.2.2	1	1
	Smp_039130	A0A3Q0KEP8	Niemann-pick C1 (NPC1)	1	1
	Smp_040080	A0A5K4EDH9	Uncharacterized protein	1	1
	Smp_040970	G4V7J8	V-type proton ATPase subunit a	1	1
	Smp_042060	A0A3Q0KEX9	Uncharacterized protein	1	1
	Smp_043120	G4VIW9	Putative universal stress protein	1	1
	Smp_043390	A0A3Q0KF32	Beta-glucosidase, EC 3.2.1.21	1	1
	Smp_045710	G4VK88	Snf7-related	1	1
	Smp_048940	G4VBZ8	Williams-beuren syndrome critical region protein-related	1	1
	Smp_053300	C4QBN1	Histone H4	1	1
	Smp_053900	G4VHP9	Beta-hexosaminidase, EC 3.2.1.52	1	1
	Smp_055600	C4QC83	Lin-7-like proteins	1	1
	Smp_055880	A0A3Q0KG83	Charged multivesicular body protein 1a (Chromatin-modifying protein 1a)	1	1
	Smp_057650	G4M074	IST1 homolog (Charged multivesicular body protein 8)	1	1
	Smp_062420	G4VJJ1	Putative heat shock protein 70 (Hsp70)-interacting protein	1	1
	Smp_063640	G4VA12	Putative g-protein, beta subunit	1	1
	Smp_065890	G4VPA5	CUE domain-containing protein	1	1
	Smp_067140	G4V6R4	Putative rab9 and	1	1
	Smp_067480	G4LZ74	Programmed cell death protein, putative	1	1
	Smp_070930	G4M183	Proteasome subunit alpha type	1	1
	Smp_074190	G4VLA4	Uncharacterized protein	1	1
	Smp_079000	Q15EU1	Vacuolar assembly/sorting protein D1D2-like protein	1	1
	Smp_079220	A0A3Q0KI71	ADP/ATP translocase (ADP,ATP carrier protein)	1	1
	Smp_082740	G4VC85	Putative pdz domain containing protein	1	1
	Smp_084940	G4VFF2	Putative gtp-binding protein rit	1	1
	Smp_085520	G4M0F7	Vacuolar ATP synthase subunit e, putative	1	1
	Smp_086470	G4VA23	Putative 22.6kDa tegument-associated antigen	1	1
	Smp_086590	G4VGX1	Putative actin-depolymerizing factor	1	1
	Smp_088650	G4VDJ6	ADP-ribosylation factor	1	1
	Smp_089100	A0A3Q0KIW6	Gamma-glutamyltransferase-like protein 3 (T03 family)	1	1
	Smp_091240	G4M1U8	Voltage-dependent anion-selective channel,putative	1	1
	Smp_091730	G4VLM8	Putative sorting nexin	1	1
	Smp_093740	A0A3Q0KJA8	Hepatocyte growth factor-regulated tyrosine kinase substrate	1	1
	Smp_094820	G4VTT5	Vta1 domain-containing protein	1	1
	Smp_094880	A0A5K4EIP0	1,4-alpha-glucan branching enzyme, EC 2.4.1.18	1	1
	Smp_095630	Q86D97	Tetraspanin	1	1
	Smp_097660	G4LXB6	RNA helicase, EC 3.6.4.13	1	1
	Smp_099150	A0A3Q0KJQ1	PH domain-containing protein	1	1
	Smp_101970	G4VTB5	Putative placenta-specificprotein 8 protein (C15 protein) (Onzin)	1	1
	Smp_103200	G4VGY6	Putative atp synthase subunit d	1	1
	Smp_104110	G4VAJ6	Putative rho GTPase	1	1
	Smp_104670	G4LXZ3	Rab15, 13, 10, 1, 35, 5, and, putative	1	1
	Smp_123180	G4VLH9	HECT-type E3 ubiquitin transferase, EC 2.3.2.26	1	1
	Smp_123280	A0A3Q0KKK1	Transport proetin (Smap-4-related)	1	1
	Smp_123290	E7BBH9	cGMP-dependent protein kinase, EC 2.7.11.12	1	1
	Smp_123670	G4VLJ3	Acid phosphatase-related	1	1
	Smp_124060	G4V6N0	Venom allergen-like (VAL) 13 protein	1	1
	Smp_126230	A0A3Q0KL11	Uncharacterized protein	1	1
	Smp_126520	G4VN39	Putative signal transducing adapter molecule (Stam)	1	1
	Smp_128110	A0A3Q0KLA4	Putative aquaporin	1	1
	Smp_128940	A0A3Q0KLH3	Putative metabotropic glutamate receptor	1	1
	Smp_129820	A0A3Q0KLM1	Putative multidrug resistance protein 1 (ATP-binding cassette C1)	1	1
	Smp_130300	A0A3Q0KLP2	Sodium/potassium-transporting ATPase subunit alpha	1	1
	Smp_139340	A0A3Q0KN12	Putative rab	1	1
	Smp_142450	G4VE67	Putative rap1 and	1	1
	Smp_149900	A0A3Q0KPW4	T-complex protein 1 subunit eta, TCP-1-eta (CCT-eta)	1	1
	Smp_150500	A0A3Q0KPN6	Putative recs1 protein (Responsive to centrifugal force and shear stressprotein 1 protein)	1	1
	Smp_151590	A0A3Q0KPZ2	Putative centrosomal protein of 135 kDa (Cep135 protein) (Centrosomal protein 4)	1	1
	Smp_153390	B2D1S3	Nucleotide pyrophosphatase/phosphodiesterase 5	1	1
	Smp_160160	A0A5K4ETJ9	MFS domain-containing protein	1	1
	Smp_162510	A0A5K4EUU6	Uncharacterized protein	1	1
	Smp_162770	A0A5K4EUX3	Uncharacterized protein	1	1
	Smp_162790	A0A3Q0KRM4	Cell polarity protein	1	1
	Smp_166340	A0A5K4EVG2	Uncharacterized protein	1	1
	Smp_167240	A0A3Q0KS89	Nicastrin	1	1
	Smp_167750	A0A3Q0KS85	Putative fatty-acid amide hydrolase	1	1
	Smp_169870	G4VMC2	Putative cystinosin	1	1
	Smp_172730	A0A3Q0KTF3	Aldehyde dehydrogenase	1	1
	Smp_174490	A0A3Q0KTA0	Uncharacterized protein	1	1
	Smp_187140	G4LUV4	Subfamily C1A non-peptidase homologue (C01 family)	1	1
	Smp_195190	Q7KPG1	13 kDa tegumental antigen Sm13	1	1
	Smp_201060	Q94748	Probable dynein light chain (T-cell-stimulating antigen SM10)	1	1
	Smp_202130	A0A5K4EZA6	Dynein light chain	1	1
	Smp_203950	A0A3Q0KVF6	Uncharacterized protein	1	1
	Smp_210250	G4VDJ0	Cdc50-related	1	1
	Smp_210430	A0A3Q0KV72	Putative rab15, 13, 10, 1, 35, 5, and	1	1
	Smp_211280	A0A3Q0KVA0	V-type proton ATPase subunit C	1	1
	Smp_212920	A0A5K4F0M9	Proteasome subunit alpha type	1	1
	Smp_242130	A0A5K4F1B2	Uncharacterized protein	1	1
	Smp_244680	A0A5K4F1H6	Protein VAC14 homolog	1	1
	Smp_245370	A0A5K4F1R9	Uncharacterized protein	1	1
	Smp_246140	A0A5K4F3X0	V-type proton ATPase subunit H	1	1
	Smp_246270	A0A5K4F3Y0	ATP-binding cassette sub-family B member 6, EC 7.6.2.5 (ABC-type heme transporter ABCB6)	1	1
	Smp_267000	A0A5K4F373	Uncharacterized protein	1	1
	Smp_267020	A0A5K4F1Q9	Dimethylargininase, EC 3.5.3.18	1	1
	Smp_300190	C4PYI6	Aquaporin (Aquaporin; Putative aquaporin-3)	1	1
	Smp_301340	G4VAQ6	Proteasome subunit beta	1	1
	Smp_302090	A0A5K4F551	Choline transporter-like protein	1	1
	Smp_302170	A0A5K4F5D3	Putative heat shock protein 70	1	1
	Smp_303500	G4VAD2	Elongation factor 1-alpha	1	1
	Smp_306860	A0A5K4F481	Uncharacterized protein	1	1
	Smp_306910	A0A5K4F4I2	Integrin	1	1
	Smp_309480	G4VKD9	Peroxiredoxin, Prx1	1	1
	Smp_311630	G4VBG5	Ferritin, EC 1.16.3.1	1	1
	Smp_311640	A0A5K4F500	Ferritin, EC 1.16.3.1	1	1
	Smp_312770	A0A5K4F705	Uncharacterized protein	1	1
	Smp_315420	G4V9U9	Major vault protein	1	1
	Smp_324850	G4V6W8	Uncharacterized protein	1	1
	Smp_331280	A0A5K4F7B5	Uncharacterized protein	1	1
	Smp_333680	A0A5K4FAZ7	DDHD domain-containing protein	1	1
	Smp_333910	A0A5K4F8V1	F-actin-capping protein subunit beta	1	1
	Smp_337410	A0A5K4FBD2	SB domain-containing protein	1	1
	Smp_340130	G4LZ30	Calcium-binding protein, putative	1	1
	Smp_340230	A0A5K4FDX5	Snf7-like protein (Bc-2) (Putative breast adenocarcinoma marker)	1	1
	Smp_340540	A0A5K4FAA7	Uncharacterized protein	1	1
	Smp_343260	A0A5K4FDQ1	Cathepsin L	1	1
	Smp_344440	A0A5K4FD80	Tetraspanin	1	1
	Smp_347270	A0A5K4FGW4	Usp domain-containing protein	1	1

## Sheet: Similar proteins fractions&EV
# Peptides	# PSMs	# Unique Peptides	Accession	Protein names
20	228	20	P53442	Fructose-bisphosphate aldolase
13	28	13	G4VND1	Putative merlin/moesin/ezrin/radixin
11	83	11	G4VPH5	Glucose-6-phosphate isomerase
11	23	11	A0A5K4F8H0	Uncharacterized protein
11	50	11	G4LYU6	Serpin, putative
10	32	10	G4VG40	Dipeptidyl peptidase 3
10	23	10	A0A5K4F8X9	Tr-type G domain-containing protein
10	81	10	A0A3Q0KDW8	Calreticulin
10	33	10	G4VFC2	Protein disulfide-isomerase
9	13	9	P16641	Taurocyamine kinase
9	50	9	G4LZK0	Transaldolase
9	37	8	A0A5K4F8U1	Glutathione transferase
8	14	8	A0A3Q0KHG3	Putative heat shock protein
8	17	8	G4V7Z7	Malate dehydrogenase
8	16	8	A0A3Q0KVG2	Inorganic diphosphatase
8	23	8	G4LWW0	14-3-3 protein, putative
8	18	6	Q95W36	14-3-3 epsilon 2
8	45	2	P53471	Actin-2
7	10	7	G4V721	Phosphoenolpyruvate carboxykinase (GTP)
6	14	6	Q9U491	14-3-3 epsilon
6	12	6	G4M023	Leukotriene A4 hydrolase (M01 family)
6	9	6	G4LXS0	Aldo-keto reductase, putative
6	23	6	G4LV34	Camp-dependent protein kinase type II-alpha regulatory subunit, putative
6	18	6	A0A5K4EZY6	Uncharacterized protein
6	11	6	G4VBJ0	Malate dehydrogenase
6	12	5	Q26540	14-3-3 protein homolog 1
5	7	5	P29498	14 kDa fatty acid-binding protein (Sm14)
5	26	5	G4VD59	Peptidylprolyl isomerase
5	13	5	G4M1D8	Glutathione transferase
5	7	5	C4QFX9	Heat shock protein 70 (Hsp70)-4, putative
5	6	5	G4VK76	Rho GDP-dissociation inhibitor-related
5	10	5	Q6WVP6	Arginase
5	10	5	G4VGQ7	Putative troponin I
4	31	4	A0A5K4F8N6	Tetraspanin
4	8	4	A0A3Q0KH21	Pyruvate kinase
4	11	4	Q27877	Enolase
4	5	4	G4V5I4	Glyceraldehyde-3-phosphate dehydrogenase
4	5	4	P91804	Sm 20.8 (Tegumental antigen Sm20.8) (Tegumental protein Sm 20.8)
4	4	4	G4VC25	Rab GDP dissociation inhibitor
4	37	4	E9LZR7	Calmodulin
4	5	4	A0A5K4EE63	Translationally-controlled tumor protein homolog
4	5	3	G4LUI7	14-3-3 protein, putative
3	4	3	D7R925	Alkaline phosphatase
3	8	3	G4LWI3	Aldehyde dehydrogenase, putative
3	3	3	G4VIJ1	Putative gelsolin
3	3	3	A0A5K4F3I6	Uncharacterized protein
3	3	3	A0A5K4FE41	Phosphoglucomutase (alpha-D-glucose-1,6-bisphosphate-dependent)
3	5	3	P32070	Antigen Sm21.7 (Tegumental-allergen-like protein-2)
3	3	3	A0A3Q0KUT1	Dynein light chain
3	13	3	A0A5K4EZE2	Troponin t, invertebrate, putative
3	3	3	A0A5K4ELB7	Bravo_FIGEY domain-containing protein
3	10	3	A0A3Q0KJ78	Nucleoside diphosphate kinase
3	9	3	G4LVI8	Adenylyl cyclase-associated protein
3	3	3	A0A3Q0KE53	Proteasome subunit alpha type
2	2	2	G4VS95	Tetraspanin
2	2	2	G4V6X1	Sh3 domain grb2-like protein B1 (Endophilin B1)
2	2	2	A0A5K4F4U5	Uncharacterized protein
2	3	2	A0A5K4EGB2	Putative sm29; Sm29
2	5	2	G4VQZ5	L-lactate dehydrogenase
2	3	2	A0A3Q0KEJ8	Fimbrin, putative
2	2	2	A0A3Q0KGI5	Transketolase
2	3	2	P14202	Tegument antigen (Sm22.6) (SmTAL1)
2	2	2	Q7YTA4	ATP-diphosphohydrolase 1
2	2	2	G4V6B9	Triosephosphate isomerase
2	2	2	A0A5K4F5G0	Uncharacterized protein
2	2	2	A0A3Q0KKZ7	Endostatin domain-containing protein
2	2	2	P41759	Phosphoglycerate kinase
2	2	2	G4VJD5	Phosphoglycerate mutase
2	5	2	A0A3Q0KJ07	Xaa-Pro dipeptidase (M24 family)
2	2	2	A0A5K4EXQ4	SPRY domain containing protein
2	2	2	G4M0P7	Vesicle-fusing ATPase
2	2	2	G4LUS0	Calponin
2	3	2	A0A3Q0KP48	H(+)-transporting two-sector ATPase
2	3	2	G4VDD2	Eukaryotic translation initiation factor 5A, eIF-5A
2	2	2	G4VDR4	Family C56 non-peptidase homologue (C56 family)
2	3	2	G4VQT7	Carbonyl reductase (NADPH)
2	2	2	A0A3Q0KVA6	Proteasome subunit alpha type-6
2	4	2	A0A3Q0KH54	Cathepsin B-like peptidase (C01 family)
2	2	2	G4V9E4	Glutamine synthetase

## Sheet: no uniprot IDmap
Accession number	#Papers pos	#papers pos (excl. Nowacki)	Description
Smp_046600	3	2	Actin-2		Samoil et al, Sci Rep, 2018
Smp_099870	3	2	Elongation factor 1-alpha (ef-1-alpha) [Sm]		Sotillo et al, Int J of Parasitol, 2015
Smp_102070	3	2	Glutathione S-transferase 26 kDa [Sm]		Samoil and Sotillo
Smp_181530	3	2	Tetraspanin [Sm]		Nowacki et al, JEV, 2015
Smp_040680	2	2	Cytoplasmic dynein light chain [Sm]
Smp_052560	2	2	ng-dimethylarginine dimethylaminohydrolase [Sm]
Smp_157500	2	2	Calpain (C02 family) [Sm]
Smp_054160	2	1	Glutathione S-transferase 28 kDa isozyme [Sm]
Smp_106930	2	1	heat shock protein 70, putative
Smp_173990	2	1	Rab11, putative [Sm]
Smp_002150	1	1	Serine protease
Smp_008860	1	1	phospholipid scramblase 1
Smp_035720	1	1	multidrug resistance protein 1, 2, 3
Smp_046590	1	1	actin
Smp_047660	1	1	ferritin
Smp_047670	1	1	ferritin, putative
Smp_053290	1	1	histone h4
Smp_059480	1	1	thioredoxin peroxidase
Smp_116000	1	1	annexin
Smp_123110	1	1	expressed protein
Smp_146950	1	1	expressed protein
Smp_152050	1	1	TSP-18
Smp_155890	1	1	alkaline phosphatase
Smp_171300	1	1	Immunoglobulin superfamily member homolog
Smp_195000	1	1	ng,ng-dimethylarginine dimethylaminohydrolase
Smp_005740	1	1	Aquaporin-3 [Sm]
Smp_007640	1	1	hypothetical protein Smp_007640 [Sm]
Smp_008640	1	1	Gelsolin [Sm]
Smp_011180	1	1	Late embryogenesis abundant protein [Sm]
Smp_011590	1	1	Prolyl oligopeptidase (S09 family) [Sm]
Smp_018890	1	1	Phosphoglycerate kinase [Sm]
Smp_024220	1	1	hypothetical protein Smp_024220 [Sm]
Smp_049250	1	1	Heat shock protein-HSP20/alpha crystallin family [Sm]
Smp_050390	1	1	Aldehyde dehydrogenase, putative [Sm]
Smp_071970	1	1	Chloride channel protein [Sm]
Smp_115090	1	1	hypothetical protein [Sm]
Smp_123750	1	1	Kynurenine aminotransferase [Sm]
Smp_129620	1	1	Collagen alpha chain type IV [Sm]
Smp_134750	1	1	hypothetical protein Smp_134750 [Sm]
Smp_136330	1	1	Lip-related protein (liprin) alpha [Sm]
Smp_139810	1	1	Ubiquitin-protein ligase BRE1 [Sm]
Smp_141510	1	1	Family S9 non-peptidase homologue (S09 family) [Sm]
Smp_142290	1	1	Hyperpolarization activated cyclic nucleotide-gated potassium channel, putative [Sm]
Smp_143150	1	1	Eukaryotic translation elongation factor [Sm]
Smp_145270	1	1	hypothetical protein [Sm]
Smp_147210	1	1	Ubiquitin (ribosomal protein L40) [Sm]
Smp_154920	1	1	ral guanine nucleotide dissociation stimulator ralgds[Sm]
Smp_156620	1	1	hypothetical protein Smp_155620 [Sm]
Smp_160620	1	1	Subfamily M12B unassigned peptidase (M12 family) [Sm]
Smp_160740	1	1	Choline transporter-like protein 2 (Ctl2) [Sm]
Smp_161010	1	1	Mixed-lineage leukemia 5 mll5 [Sm]
Smp_161930	1	1	Actin [Sm]
Smp_170330	1	1	Collagen alpha-1(V) chain [Sm]
Smp_176970	1	1	Serine/threonine protein kinase [Sm]
Smp_180530	1	1	Phosphoglucomutase [Sm]
Smp_180960	1	1	Anion exchange protein [Sm]
Smp_192110	1	1	Tubulin beta chain [Sm]
Smp_194810	1	1	Band 4.1-like protein [Sm]
Smp_199210	1	1	Plasma membrane calcium-transporting atpase, putative [Sm]
Smp_199860	1	1	6-phosphogluconate dehydrogenase,putative [Sm]
